# Supplementary material for: Root morphogenic pathways in Eucalyptus grandis are modified by the activity of protein arginine methyltransferases
Source: BMC Plant Biol. 2017 Mar 9;17:62. doi: 10.1186/s12870-017-1010-x (PMC5345158; doi:10.1186/s12870-017-1010-x)
Supplement: Additional file 1: Table S1. — Listing of genes exhibiting significant differential expression levels in roots treated with DMNS as opposed to control treated roots. Genes were considered to be significantly regulated when fold change in gene expression was ≥ 5-fold, p ≤ 0.05. (XLSX 105 kb) [file 12870_2017_1010_MOESM1_ESM.xlsx]

## Sheet: Sheet1
Gene ID	Fold-Change (from control)	p-value	PFAM Number	PANTHER Number	KOG Number	Gene Ontoloy	Arabidopsis Homologue	Arabidopsis Name	Putative Function
Eucgr.A00802.1	>1000	0.000870638	PF00069,PF00560,PF08263	PTHR24420,PTHR24420:SF150	KOG1187	GO:0005515,GO:0004672,GO:0006468,GO:0005524	AT1G06840.1		Leucine-rich repeat protein kinase family protein
Eucgr.A01023.1	>1000	0.000158162	PF02458	PTHR31642:SF10,PTHR31642		GO:0016747	AT5G41040.1		HXXXD-type acyl-transferase family protein
Eucgr.A01579.1	>1000	6.3759e-05	PF00190	PTHR31238		GO:0045735	AT3G05950.1		RmlC-like cupins superfamily protein
Eucgr.A02796.1	>1000	0.000988665	PF00249	PTHR10641:SF474,PTHR10641	KOG0048	GO:0003682	AT5G52260.1	AtMYB19,MYB19	myb domain protein 19
Eucgr.A02918.1	>1000	0.0111466
Eucgr.B00488.1	>1000	0.012529	PF04366	PTHR15629:SF9,PTHR15629			AT1G29800.1		RING/FYVE/PHD-type zinc finger family protein
Eucgr.B01353.1	>1000	0.00206891	PF00190	PTHR31238,PTHR31238:SF4		GO:0045735	AT1G09560.1	GLP5	germin-like protein 5
Eucgr.B02751.1	>1000	0.00826459	PF00394,PF07732,PF07731	PTHR11709,PTHR11709:SF9	KOG1263	GO:0055114,GO:0005507,GO:0016491	AT3G09220.1	LAC7	laccase 7
Eucgr.D01195.1	>1000	0.000784646	PF00067	PTHR24298	KOG0156	GO:0055114,GO:0005506,GO:0020037,GO:0016705	AT3G26320.1	CYP71B36	cytochrome P450, family 71, subfamily B, polypeptide 36
Eucgr.D01340.1	>1000	0.00194766	PF14938	PTHR13768,PTHR13768:SF8	KOG1586	GO:0006886	AT3G56190.1	ALPHA-SNAP2,ASNAP	alpha-soluble NSF attachment protein 2
Eucgr.D01388.1	>1000	2.95432e-08
Eucgr.E04014.1	>1000	0.00790311	PF03595	PTHR31269:SF4,PTHR31269		GO:0055085,GO:0016021	AT1G62280.1	SLAH1	SLAC1 homologue 1
Eucgr.E04120.1	>1000	9.32916e-05	PF00141	PTHR31235,PTHR31235:SF17		GO:0055114,GO:0004601,GO:0006979,GO:0020037	AT3G01190.1		Peroxidase superfamily protein
Eucgr.F00319.1	>1000	2.95432e-08	PF00083	PTHR24063,PTHR24063:SF341	KOG0254	GO:0055085,GO:0022857,GO:0016021	AT5G26250.1		Major facilitator superfamily protein
Eucgr.F03813.1	>1000	1.16989e-06	PF01566	PTHR11706:SF33,PTHR11706	KOG1291	GO:0016020,GO:0005215,GO:0006810	AT1G15960.1	ATNRAMP6,NRAMP6	NRAMP metal ion transporter 6
Eucgr.G01384.1	>1000	0.00341289	PF14541,PF14543	PTHR13683,PTHR13683:SF246	KOG1339	GO:0006508,GO:0004190	AT5G10770.1		Eukaryotic aspartyl protease family protein
Eucgr.G01565.1	>1000	0.00395233	PF14543,PF14541	PTHR13683,PTHR13683:SF246	KOG1339	GO:0006508,GO:0004190	AT5G10770.1		Eukaryotic aspartyl protease family protein
Eucgr.G02011.1	>1000	0.00124878	PF02705	PTHR30540,PTHR30540:SF2		GO:0015079,GO:0016020,GO:0071805	AT4G13420.1	ATHAK5,HAK5	high affinity K+ transporter 5
Eucgr.H00329.1	>1000	0.00207901	PF00182	PTHR22595,PTHR22595:SF37	KOG4742	GO:0004568,GO:0016998,GO:0006032	AT3G54420.1	ATCHITIV,ATEP3,CHIV,EP3	homolog of carrot EP3-3 chitinase
Eucgr.H00890.1	>1000	0.00548569	PF00141	PTHR31235		GO:0055114,GO:0004601,GO:0006979,GO:0020037	AT1G05260.1	RCI3,RCI3A	Peroxidase superfamily protein
Eucgr.H01124.1	>1000	0.00514229	PF00067	PTHR24298:SF45,PTHR24298	KOG0156	GO:0055114,GO:0005506,GO:0020037,GO:0016705	AT1G64940.1	CYP89A6	cytochrome P450, family 87, subfamily A, polypeptide 6
Eucgr.H03067.1	>1000	6.52954e-07	PF00083	PTHR24064,PTHR24064:SF210	KOG0252	GO:0055085,GO:0022857,GO:0016021	AT5G43360.1	ATPT4,PHT1;3,PHT3	phosphate transporter 1;3
Eucgr.H04559.1	>1000	1.21252e-05	PF02136	PTHR12612:SF0,PTHR12612	KOG2104	GO:0005622,GO:0006810	AT1G27970.2	NTF2B	nuclear transport factor 2B
Eucgr.J00361.1	>1000	0.00488919	PF02458	PTHR31642,PTHR31642:SF10		GO:0016747	AT5G41040.1		HXXXD-type acyl-transferase family protein
Eucgr.J00917.1	>1000	0.00326965	PF00027	PTHR10217,PTHR10217:SF486	KOG0498		AT2G28260.1	ATCNGC15,CNGC15	cyclic nucleotide-gated channel 15
Eucgr.L02617.1	>1000	0.00193327
Eucgr.L03501.1	>1000	0.00754425					AT4G21780.1
Eucgr.L01007.1	415.295	0.00694418	PF00917	PTHR24619,PTHR24619:SF121		GO:0005515	AT3G11910.1	UBP13	ubiquitin-specific protease 13
Eucgr.E03715.1	358.455	3.73026e-05	PF00141	PTHR31235:SF17,PTHR31235		GO:0055114,GO:0004601,GO:0006979,GO:0020037	AT3G01190.1		Peroxidase superfamily protein
Eucgr.G01991.1	343.354	0.000912793	PF02705	PTHR30540:SF2,PTHR30540		GO:0015079,GO:0016020,GO:0071805	AT4G13420.1	ATHAK5,HAK5	high affinity K+ transporter 5
Eucgr.G01601.1	337.142	0.000732012	PF13499			GO:0005509	AT4G13440.1		Calcium-binding EF-hand family protein
Eucgr.B02752.1	276.685	3.20916e-05	PF07731,PF07732,PF00394	PTHR11709,PTHR11709:SF9	KOG1263	GO:0055114,GO:0005507,GO:0016491	AT3G09220.1	LAC7	laccase 7
Eucgr.A01833.1	269.935	0.000151931	PF00153	PTHR24089,PTHR24089:SF156	KOG0749		AT4G28390.1	AAC3,ATAAC3	ADP/ATP carrier 3
Eucgr.A01577.1	268.185	0.00020231	PF00190	PTHR31238		GO:0045735	AT3G05950.1		RmlC-like cupins superfamily protein
Eucgr.A01022.1	235.767	0.00150473	PF02458	PTHR31642:SF10,PTHR31642		GO:0016747	AT5G41040.1		HXXXD-type acyl-transferase family protein
Eucgr.F04172.1	215.725	0.000282428	PF00931	PTHR23155,PTHR23155:SF404	KOG4658	GO:0043531	AT1G12220.1	RPS5	Disease resistance protein (CC-NBS-LRR class) family
Eucgr.A00916.1	206.474	6.55808e-05	PF02535	PTHR11040,PTHR11040:SF35	KOG1558	GO:0055085,GO:0016020,GO:0030001,GO:0046873	AT3G12750.1	ZIP1	zinc transporter 1 precursor
Eucgr.A02485.1	162.795	1.25577e-05	PF03018	PTHR21495			AT1G65870.1		Disease resistance-responsive (dirigent-like protein) family protein
Eucgr.F00037.1	154.384	0.00433061	PF00854	PTHR11654:SF21,PTHR11654	KOG1237	GO:0016020,GO:0005215,GO:0006810	AT1G27040.1		Major facilitator superfamily protein
Eucgr.H00215.1	149.507	1.94452e-05	PF01764	PTHR31403:SF3,PTHR31403	KOG4569	GO:0006629	AT2G30550.2		alpha/beta-Hydrolases superfamily protein
Eucgr.H02302.1	142.301	0.0040042	PF00227	PTHR11599,PTHR11599:SF5	KOG0185	GO:0005839,GO:0004298,GO:0051603	AT1G56450.1	PBG1	20S proteasome beta subunit G1
Eucgr.I02699.1	135.732	0.000227776	PF01988	PTHR31812:SF1,PTHR31812	KOG4473		AT3G43660.1		Vacuolar iron transporter (VIT) family protein
Eucgr.C02823.1	128.608	0.000144862	PF01266,PF01494	PTHR13789:SF167,PTHR13789	KOG2614	GO:0055114,GO:0016491	AT5G11330.1		FAD/NAD(P)-binding oxidoreductase family protein
Eucgr.E00615.1	123.392	0.00156111	PF00069	PTHR24420,PTHR24420:SF633	KOG1187	GO:0004672,GO:0006468,GO:0005524	AT5G10530.1		Concanavalin A-like lectin protein kinase family protein
Eucgr.J00913.1	105.944	2.96356e-05	PF00520,PF00027	PTHR10217:SF486,PTHR10217	KOG0498	GO:0055085,GO:0016020,GO:0005216,GO:0006811	AT2G28260.1	ATCNGC15,CNGC15	cyclic nucleotide-gated channel 15
Eucgr.D00528.1	105.025	1.99969e-05	PF00657	PTHR22835		GO:0006629,GO:0016788	AT5G45910.1		GDSL-like Lipase/Acylhydrolase superfamily protein
Eucgr.I02700.1	100.996	0.00464281	PF01988	PTHR31812,PTHR31812:SF1			AT3G43660.1		Vacuolar iron transporter (VIT) family protein
Eucgr.L00617.1	87.1625	0.00277725	PF13855,PF08263,PF00560	PTHR24420,PTHR24420:SF652	KOG0472	GO:0005515	AT1G72300.1		Leucine-rich receptor-like protein kinase family protein
Eucgr.H03291.1	84.4989	0.0122105	PF03059	PTHR32266,PTHR32266:SF9		GO:0030410,GO:0030418	AT5G04950.1	ATNAS1,NAS1	nicotianamine synthase 1
Eucgr.J01851.1	83.0321	9.40382e-05	PF07107				AT5G01740.1		Nuclear transport factor 2 (NTF2) family protein
Eucgr.D00547.1	80.0808	7.21317e-06					AT5G45930.1	CHL I2,CHLI-2,CHLI2	magnesium chelatase i2
Eucgr.B01805.1	80.0808	7.21317e-06	PF00067	PTHR24282,PTHR24282:SF16	KOG0157	GO:0055114,GO:0020037,GO:0005506,GO:0016705	AT3G14690.1	CYP72A15	cytochrome P450, family 72, subfamily A, polypeptide 15
Eucgr.L02681.1	77.688	2.11061e-05	PF14543,PF14541	PTHR13683,PTHR13683:SF268		GO:0006508,GO:0004190	AT5G48430.1		Eukaryotic aspartyl protease family protein
Eucgr.L01166.1	74.9017	0.000404572	PF13365,PF13180	PTHR22939		GO:0005515	AT5G27660.1		Trypsin family protein with PDZ domain
Eucgr.G01992.1	73.2078	0.000599305	PF02705	PTHR30540:SF2,PTHR30540		GO:0015079,GO:0016020,GO:0071805	AT4G13420.1	ATHAK5,HAK5	high affinity K+ transporter 5
Eucgr.D02042.1	68.4283	0.000111806	PF14547	PTHR31731,PTHR31731:SF0			AT1G62510.1		Bifunctional inhibitor/lipid-transfer protein/seed storage 2S albumin superfamily protein
Eucgr.B03335.1	68.0865	0.00977268	PF03181	PTHR31458,PTHR31458:SF2			AT1G23760.1	JP630,PG3	BURP domain-containing protein
Eucgr.A02576.1	67.5107	0.00434904	PF00139,PF00069	PTHR24420,PTHR24420:SF633	KOG1187	GO:0004672,GO:0006468,GO:0005524,GO:0030246	AT5G10530.1		Concanavalin A-like lectin protein kinase family protein
Eucgr.G03080.1	67.1351	0.00410339
Eucgr.C03800.1	65.5622	0.0126591	PF00722,PF06955	PTHR31062,PTHR31062:SF17		GO:0016762,GO:0006073,GO:0005618,GO:0005975,GO:0048046,GO:0004553	AT4G28850.1	ATXTH26,XTH26	xyloglucan endotransglucosylase/hydrolase 26
Eucgr.B00437.1	64.4444	0.00652077	PF03106	PTHR31429:SF1,PTHR31429		GO:0006355,GO:0003700,GO:0043565	AT5G15130.1	ATWRKY72,WRKY72	WRKY DNA-binding protein 72
Eucgr.B01808.1	63.7908	0.00203793	PF01061,PF00005,PF08370	PTHR19241,PTHR19241:SF165	KOG0065	GO:0016020,GO:0005524,GO:0016887	AT3G53480.1	ABCG37,ATPDR9,PDR9,PIS1	pleiotropic drug resistance 9
Eucgr.J02352.1	63.2364	9.06975e-05	PF00141	PTHR31517,PTHR31517:SF3		GO:0055114,GO:0004601,GO:0006979,GO:0020037	AT5G14130.1		Peroxidase superfamily protein
Eucgr.G02072.1	60.6505	0.00240996	PF03372	PTHR11200:SF63,PTHR11200	KOG0565		AT2G01900.1		DNAse I-like superfamily protein
Eucgr.E00818.1	59.9894	0.00657947	PF00999	PTHR32468,PTHR32468:SF0	KOG1650	GO:0055085,GO:0015299,GO:0006812,GO:0016021	AT5G41610.1	ATCHX18,CHX18	cation/H+ exchanger 18
Eucgr.E03542.1	59.3727	0.0103874	PF00069	PTHR24361:SF227,PTHR24361		GO:0004672,GO:0006468,GO:0005524	AT4G08500.1	ARAKIN,ATMEKK1,MAPKKK8,MEKK1	MAPK/ERK kinase kinase 1
Eucgr.B02181.1	57.4741	0.000528551
Eucgr.E00130.1	57.47	0.000521748	PF00069	PTHR24420	KOG1187	GO:0004672,GO:0006468,GO:0005524	AT2G45910.1		U-box domain-containing protein kinase family protein
Eucgr.L03367.1	56.7572	0.00529512	PF00190	PTHR31238,PTHR31238:SF4		GO:0045735	AT1G02335.1	GL22	germin-like protein subfamily 2 member 2 precursor
Eucgr.L01448.1	56.5144	0.000669764	PF00903	PTHR10374,PTHR10374:SF6	KOG2943		AT1G11840.6	ATGLX1,GLX1	glyoxalase I homolog
Eucgr.A01578.1	56.0878	0.0104367	PF00190	PTHR31238		GO:0045735	AT3G05950.1		RmlC-like cupins superfamily protein
Eucgr.B00578.1	53.8927	1.72544e-05	PF00067	PTHR24298,PTHR24298:SF48	KOG0156	GO:0055114,GO:0005506,GO:0020037,GO:0016705	AT5G07990.1	CYP75B1,D501,TT7	Cytochrome P450 superfamily protein
Eucgr.H03439.1	52.383	0.00837339	PF14368				AT4G14815.1		Bifunctional inhibitor/lipid-transfer protein/seed storage 2S albumin superfamily protein
Eucgr.H05145.1	52.2971	0.00219158	PF13962	PTHR24128,PTHR24128:SF13			AT4G10720.2		Ankyrin repeat family protein
Eucgr.A00502.1	49.1039	0.000527225	PF01699	PTHR31503:SF1,PTHR31503	KOG1397	GO:0055085,GO:0016021	AT3G51860.1	ATCAX3,ATHCX1,CAX1-LIKE,CAX3	cation exchanger 3
Eucgr.B02656.1	49.1	1.61722e-05	PF00149	PTHR10161	KOG2679	GO:0016787	AT1G14700.1	ATPAP3,PAP3	purple acid phosphatase 3
Eucgr.F04336.1	46.33	1.77896e-05	PF01566	PTHR11706:SF33,PTHR11706	KOG1291	GO:0016020,GO:0005215,GO:0006810	AT1G15960.1	ATNRAMP6,NRAMP6	NRAMP metal ion transporter 6
Eucgr.D01923.1	44.488	0.000728682	PF01554	PTHR11206,PTHR11206:SF103	KOG1347	GO:0055085,GO:0016020,GO:0006855,GO:0015297,GO:0015238	AT4G23030.1		MATE efflux family protein
Eucgr.H03441.1	43.0522	0.012486	PF14368				AT3G22600.1		Bifunctional inhibitor/lipid-transfer protein/seed storage 2S albumin superfamily protein
Eucgr.I00409.1	42.3414	0.00290964	PF00201	PTHR11926:SF152,PTHR11926	KOG1192	GO:0008152,GO:0016758	AT4G34131.1	UGT73B3	UDP-glucosyl transferase 73B3
Eucgr.G02009.1	39.0688	2.38054e-05	PF02705	PTHR30540:SF2,PTHR30540		GO:0015079,GO:0016020,GO:0071805	AT4G13420.1	ATHAK5,HAK5	high affinity K+ transporter 5
Eucgr.L02437.1	38.7676	0.00121366		PTHR31342			AT4G04980.1
Eucgr.K03434.1	38.7257	0.0118399	PF13738	PTHR23023:SF37,PTHR23023			AT1G48910.1	YUC10	Flavin-containing monooxygenase family protein
Eucgr.H03004.1	37.977	0.000886722	PF02458	PTHR31642,PTHR31642:SF10		GO:0016747	AT5G41040.1		HXXXD-type acyl-transferase family protein
Eucgr.A01026.1	37.1927	0.00049378	PF02458	PTHR31642,PTHR31642:SF10		GO:0016747	AT5G41040.1		HXXXD-type acyl-transferase family protein
Eucgr.J00909.1	36.9204	9.00117e-05	PF00027	PTHR10217:SF486,PTHR10217	KOG0498		AT2G28260.1	ATCNGC15,CNGC15	cyclic nucleotide-gated channel 15
Eucgr.C00942.1	36.8943	0.00014308	PF03357	PTHR22761,PTHR22761:SF8		GO:0015031	AT2G19830.1	SNF7.2,VPS32	SNF7 family protein
Eucgr.L00615.1	35.2472	0.00309281	PF00704	PTHR11177	KOG2806	GO:0005975,GO:0004553	AT4G19810.1		Glycosyl hydrolase family protein with chitinase insertion domain
Eucgr.J00503.1	34.8634	0.000997658	PF00141	PTHR31235,PTHR31235:SF13		GO:0055114,GO:0004601,GO:0006979,GO:0020037	AT5G22410.1	RHS18	root hair specific 18
Eucgr.I00735.1	34.2672	0.0100645	PF02704	PTHR23201,PTHR23201:SF1			AT2G39540.1		Gibberellin-regulated family protein
Eucgr.D00984.1	33.7534	0.00100969
Eucgr.D02170.1	33.3964	0.000940702	PF00067	PTHR24286:SF12,PTHR24286	KOG0157	GO:0055114,GO:0005506,GO:0020037,GO:0016705	AT2G32440.1	ATKAO2,CYP88A4,KAO2	ent-kaurenoic acid hydroxylase 2
Eucgr.F04017.1	31.6843	5.51528e-05	PF00690,PF00689,PF00702,PF00122	PTHR24093,PTHR24093:SF254	KOG0204	GO:0046872,GO:0000166	AT3G21180.1	ACA9,ATACA9	autoinhibited Ca(2+)-ATPase 9
Eucgr.E01883.1	31.1371	0.0128357	PF14299	PTHR32278:SF3,PTHR32278			AT4G19840.1	ATPP2-A1,ATPP2A-1,PP2-A1	phloem protein 2-A1
Eucgr.F01655.1	31.1371	0.0128357	PF02704	PTHR23201:SF2,PTHR23201			AT1G75750.2	GASA1	GAST1 protein homolog 1
Eucgr.E00852.1	31.1284	2.84542e-05
Eucgr.H02300.1	30.5502	0.00228892	PF00227	PTHR11599,PTHR11599:SF5	KOG0185	GO:0005839,GO:0004298,GO:0051603	AT1G56450.1	PBG1	20S proteasome beta subunit G1
Eucgr.J01007.1	30.1188	0.000452561	PF00201	PTHR11926:SF140,PTHR11926	KOG1192	GO:0008152,GO:0016758	AT5G65550.1		UDP-Glycosyltransferase superfamily protein
Eucgr.F00933.1	29.994	0.00389662		PTHR31741,PTHR31741:SF8			AT5G35570.1		O-fucosyltransferase family protein
Eucgr.D02009.1	29.1452	0.000393641	PF00067	PTHR24298,PTHR24298:SF53	KOG0156	GO:0055114,GO:0005506,GO:0020037,GO:0016705	AT4G12300.1	CYP706A4	cytochrome P450, family 706, subfamily A, polypeptide 4
Eucgr.J00911.1	26.6714	1.86805e-05	PF00520,PF00027	PTHR10217,PTHR10217:SF486	KOG0498	GO:0055085,GO:0016020,GO:0005216,GO:0006811	AT2G28260.1	ATCNGC15,CNGC15	cyclic nucleotide-gated channel 15
Eucgr.C00854.1	25.7006	0.00325651	PF00201	PTHR11926:SF145,PTHR11926	KOG1192	GO:0008152,GO:0016758	AT5G49690.1		UDP-Glycosyltransferase superfamily protein
Eucgr.L00264.1	24.7769	1.46251e-05	PF03059	PTHR32266:SF9,PTHR32266		GO:0030410,GO:0030418	AT1G09240.1	ATNAS3,NAS3	nicotianamine synthase 3
Eucgr.E01670.1	24.6314	6.47368e-06	PF00067	PTHR24282:SF16,PTHR24282	KOG0157	GO:0055114,GO:0005506,GO:0020037,GO:0016705	AT2G26710.1	BAS1,CYP72B1,CYP734A1	Cytochrome P450 superfamily protein
Eucgr.J00912.1	24.1459	0.00366371	PF00027	PTHR10217:SF486,PTHR10217	KOG0498		AT2G28260.1	ATCNGC15,CNGC15	cyclic nucleotide-gated channel 15
Eucgr.F02872.1	22.5729	2.15199e-08	PF03951,PF00120	PTHR20852:SF53,PTHR20852	KOG0683	GO:0004356,GO:0006542,GO:0006807	AT5G37600.1	ATGLN1;1,ATGSR1,GLN1;1,GSR 1	glutamine synthase clone R1
Eucgr.J00362.1	21.9862	6.7468e-05	PF02458	PTHR31642,PTHR31642:SF10		GO:0016747	AT5G41040.1		HXXXD-type acyl-transferase family protein
Eucgr.H03982.1	21.3375	3.63979e-05	PF00407	PTHR31213:SF5,PTHR31213		GO:0009607,GO:0006952	AT1G24020.2	MLP423	MLP-like protein 423
Eucgr.K03180.1	21.2258	3.72138e-05	PF00689,PF00122,PF00702,PF00690	PTHR24093,PTHR24093:SF216	KOG0202	GO:0046872,GO:0000166	AT1G07810.1	ACA3,ATECA1,ECA1	ER-type Ca2+-ATPase 1
Eucgr.E03148.1	20.891	0.000348706	PF08100,PF00891	PTHR11746:SF65,PTHR11746	KOG3178	GO:0008171,GO:0046983	AT5G54160.1	ATOMT1,OMT1	O-methyltransferase 1
Eucgr.C02475.1	20.7107	0.00247	PF01988	PTHR31812:SF1,PTHR31812	KOG4473		AT3G43660.1		Vacuolar iron transporter (VIT) family protein
Eucgr.K02355.1	20.3687	0.0032164	PF00201	PTHR11926:SF153,PTHR11926	KOG1192	GO:0008152,GO:0016758	AT2G43840.2	UGT74F1	UDP-glycosyltransferase 74 F1
Eucgr.J02941.1	19.6334	0.000478535	PF08370,PF01061,PF14510,PF00005	PTHR19241,PTHR19241:SF165	KOG0065	GO:0016020,GO:0005524,GO:0016887	AT1G59870.1	ABCG36,ATABCG36,ATPDR8,PDR8,PEN3	ABC-2 and Plant PDR ABC-type transporter family protein
Eucgr.F01656.1	19.604	1.13798e-06	PF02704	PTHR23201:SF2,PTHR23201			AT1G75750.1	GASA1	GAST1 protein homolog 1
Eucgr.B01916.1	19.5799	0.0066931	PF05498				AT4G15800.1	RALFL33	ralf-like 33
Eucgr.K03488.1	19.091	0.000539232	PF01699	PTHR11878	KOG1306	GO:0055085,GO:0016021	AT2G47600.1	ATMHX,ATMHX1,MHX,MHX1	magnesium/proton exchanger
Eucgr.K03407.1	18.3464	0.00316863	PF03171	PTHR31447,PTHR31447:SF0	KOG4176	GO:0055114,GO:0016706,GO:0016491	AT4G02940.1		oxidoreductase, 2OG-Fe(II) oxygenase family protein
Eucgr.I01635.1	18.2936	0.000170185					AT3G01960.1
Eucgr.G02535.1	18.0002	2.35765e-05	PF03106	PTHR31429:SF1,PTHR31429		GO:0006355,GO:0003700,GO:0043565	AT5G15130.1	ATWRKY72,WRKY72	WRKY DNA-binding protein 72
Eucgr.H02332.1	17.8439	0.00246933	PF13911		KOG4498		AT5G65840.1		Thioredoxin superfamily protein
Eucgr.I00094.1	17.6342	0.000462081	PF03364				AT5G08720.1
Eucgr.B02315.1	17.5922	7.34515e-07	PF02535	PTHR11040:SF23,PTHR11040	KOG1558	GO:0055085,GO:0016020,GO:0030001,GO:0046873	AT5G59520.1	ZIP2	ZRT/IRT-like protein 2
Eucgr.G01843.1	17.5819	0.000491927	PF00743	PTHR23023,PTHR23023:SF40		GO:0055114,GO:0050660,GO:0004499,GO:0050661	AT1G19250.1	FMO1	flavin-dependent monooxygenase 1
Eucgr.K02949.1	17.4317	0.00156793
Eucgr.H00262.1	16.916	0.000991608	PF00201	PTHR11926:SF153,PTHR11926		GO:0008152,GO:0016758	AT2G31750.1	UGT74D1	UDP-glucosyl transferase 74D1
Eucgr.J03023.1	16.8975	3.38638e-05	PF03171,PF14226	PTHR10209	KOG0143	GO:0055114,GO:0016706,GO:0016491	AT1G52790.1		2-oxoglutarate (2OG) and Fe(II)-dependent oxygenase superfamily protein
Eucgr.H03910.1	16.8546	0.000154402	PF00141	PTHR31235		GO:0055114,GO:0004601,GO:0006979,GO:0020037	AT4G33420.1		Peroxidase superfamily protein
Eucgr.K01068.1	16.6982	0.00127056	PF05183,PF04577	PTHR20961,PTHR20961:SF5		GO:0003968,GO:0016757	AT3G57380.1		Glycosyltransferase family 61 protein
Eucgr.D01133.1	16.4957	0.00244618	PF04564	PTHR22849:SF7,PTHR22849		GO:0004842,GO:0016567	AT2G35930.1	PUB23	plant U-box 23
Eucgr.C03857.1	16.456	0.000793378	PF00171	PTHR11699:SF138,PTHR11699	KOG2450	GO:0055114,GO:0008152,GO:0016491	AT3G24503.1	ALDH1A,ALDH2C4,REF1	aldehyde dehydrogenase 2C4
Eucgr.J02280.1	16.455	0.00153919
Eucgr.C03054.1	16.2988	0.00235012	PF08244,PF00251	PTHR31953,PTHR31953:SF2	KOG0228		AT3G13790.2	ATBFRUCT1,ATCWINV1	Glycosyl hydrolases family 32 protein
Eucgr.A02460.1	16.115	0.000865308	PF00141	PTHR31388:SF7,PTHR31388		GO:0055114,GO:0004601,GO:0006979,GO:0020037	AT5G06720.1	ATPA2,PA2	peroxidase 2
Eucgr.K02408.1	15.9898	0.000934142	PF00067	PTHR24298,PTHR24298:SF49	KOG0156	GO:0055114,GO:0005506,GO:0020037,GO:0016705	AT3G52970.1	CYP76G1	cytochrome P450, family 76, subfamily G, polypeptide 1
Eucgr.E01064.1	15.717	0.00015475	PF00107,PF08240	PTHR11695,PTHR11695:SF395	KOG0022	GO:0055114,GO:0008270,GO:0016491	AT1G32780.1		GroES-like zinc-binding dehydrogenase family protein
Eucgr.K01971.1	15.5677	0.0105875	PF03106	PTHR32096:SF18,PTHR32096		GO:0006355,GO:0003700,GO:0043565	AT2G34830.1	AtWRKY35,MEE24,WRKY35	WRKY DNA-binding protein 35
Eucgr.A01598.1	15.4814	0.00385484	PF03171,PF14226	PTHR10209	KOG0143	GO:0055114,GO:0016706,GO:0016491	AT2G36690.1		2-oxoglutarate (2OG) and Fe(II)-dependent oxygenase superfamily protein
Eucgr.A02801.1	15.242	0.00951978					AT5G52190.1		Sugar isomerase (SIS) family protein
Eucgr.A02808.1	15.0841	0.0143373	PF03141	PTHR10108,PTHR10108:SF753		GO:0008168	AT2G45750.1		S-adenosyl-L-methionine-dependent methyltransferases superfamily protein
Eucgr.L00890.1	14.6279	0.00974545	PF00141	PTHR31235		GO:0055114,GO:0004601,GO:0006979,GO:0020037	AT1G05260.1	RCI3,RCI3A	Peroxidase superfamily protein
Eucgr.G00619.1	13.5895	0.00212512	PF03106	PTHR31429:SF2,PTHR31429		GO:0006355,GO:0003700,GO:0043565	AT1G68150.1	ATWRKY9,WRKY9	WRKY DNA-binding protein 9
Eucgr.K01918.1	13.473	0.0099027	PF13639	PTHR14155,PTHR14155:SF71		GO:0005515,GO:0008270	AT5G06490.1		RING/U-box superfamily protein
Eucgr.K00648.1	13.2028	0.00173039	PF07983	PTHR32227			AT5G35740.1		Carbohydrate-binding X8 domain superfamily protein
Eucgr.K02993.1	12.972	0.00552713	PF00230	PTHR19139:SF90,PTHR19139	KOG0223	GO:0016020,GO:0005215,GO:0006810	AT4G00430.1	PIP1;4,PIP1E,TMP-C	plasma membrane intrinsic protein 1;4
Eucgr.B00863.1	12.9357	0.000155149	PF00394,PF07732,PF07731	PTHR11709,PTHR11709:SF2		GO:0055114,GO:0005507,GO:0016491	AT1G71040.1	LPR2	Cupredoxin superfamily protein
Eucgr.C02600.1	12.9094	0.00752624	PF03092	PTHR31585,PTHR31585:SF3			AT5G10820.1		Major facilitator superfamily protein
Eucgr.B03659.1	12.4528	7.55687e-06	PF00232	PTHR10353:SF37,PTHR10353	KOG0626	GO:0005975,GO:0004553	AT5G42260.1	BGLU12	beta glucosidase 12
Eucgr.F02951.1	12.4426	0.000658896	PF00481	PTHR13832:SF117,PTHR13832	KOG0698	GO:0003824	AT1G07160.1		Protein phosphatase 2C family protein
Eucgr.K02453.1	12.3826	0.00926286	PF03106	PTHR31429:SF1,PTHR31429		GO:0006355,GO:0003700,GO:0043565	AT5G15130.1	ATWRKY72,WRKY72	WRKY DNA-binding protein 72
Eucgr.H00135.1	12.1053	0.00364514	PF04045	PTHR12058,PTHR12058:SF1	KOG2826	GO:0030833,GO:0005856	AT2G33385.2	arpc2b	actin-related protein C2B
Eucgr.A01695.1	12.0311	0.00111398	PF00916	PTHR31970,PTHR31970:SF0		GO:0015116,GO:0008272,GO:0016021	AT2G25680.1	MOT1	molybdate transporter 1
Eucgr.D01914.1	11.8137	0.00331289	PF01694	PTHR22936:SF15,PTHR22936	KOG2289	GO:0006508,GO:0016021,GO:0004252	AT1G63120.1	ATRBL2,RBL2	RHOMBOID-like 2
Eucgr.F00455.1	11.4704	0.00174643	PF00564	PTHR31066:SF2,PTHR31066		GO:0005515	AT5G09620.1		Octicosapeptide/Phox/Bem1p family protein
Eucgr.D00322.1	11.082	0.00109999	PF00504	PTHR21649,PTHR21649:SF9		GO:0009765,GO:0016020	AT2G34430.1	LHB1B1,LHCB1.4	light-harvesting chlorophyll-protein complex II subunit B1
Eucgr.G01039.1	10.8929	0.000159245		PTHR13890,PTHR13890:SF4	KOG2662	GO:0015693,GO:0015095	AT3G19640.1	MGT4,MRS2-3	magnesium transporter 4
Eucgr.B03374.1	10.8591	0.0130414	PF00072	PTHR26402,PTHR26402:SF455		GO:0000160	AT1G59940.1	ARR3	response regulator 3
Eucgr.H05129.1	10.8091	0.0115809		PTHR11203:SF2,PTHR11203		GO:0016180,GO:0032039	AT3G07530.1
Eucgr.B02571.1	10.7438	0.0056971	PF00072	PTHR26402:SF415,PTHR26402		GO:0000160	AT1G59940.1	ARR3	response regulator 3
Eucgr.B00477.1	10.6799	0.0149744
Eucgr.D01695.1	10.6781	0.00129228	PF11744	PTHR31086,PTHR31086:SF4	KOG4711	GO:0015743	AT4G00910.1		Aluminium activated malate transporter family protein
Eucgr.A00926.1	10.6652	0.00164888	PF00201	PTHR11926:SF184,PTHR11926	KOG1192	GO:0008152,GO:0016758	AT3G21790.1		UDP-Glycosyltransferase superfamily protein
Eucgr.A02749.1	10.5661	0.00630755	PF05684,PF08030,PF08022,PF01794	PTHR11972:SF41,PTHR11972	KOG0039	GO:0055114,GO:0016491	AT5G23980.1	ATFRO4,FRO4	ferric reduction oxidase 4
Eucgr.C04064.1	10.3188	0.000201361	PF00083	PTHR24063:SF329,PTHR24063	KOG0254	GO:0055085,GO:0022857,GO:0016021	AT4G02050.1	STP7	sugar transporter protein 7
Eucgr.J03022.1	10.2558	0.0125924	PF03171,PF14226	PTHR10209	KOG0143	GO:0055114,GO:0016706,GO:0016491	AT1G52790.1		2-oxoglutarate (2OG) and Fe(II)-dependent oxygenase superfamily protein
Eucgr.J00079.1	10.2052	0.00123093	PF00685	PTHR11783,PTHR11783:SF15	KOG1584	GO:0008146	AT5G07010.1	ATST2A,ST2A	sulfotransferase 2A
Eucgr.K00901.1	10.0499	0.00495155	PF02458	PTHR31625,PTHR31625:SF2		GO:0016747	AT1G03940.1		HXXXD-type acyl-transferase family protein
Eucgr.F02915.1	10.0116	0.00381097	PF00043,PF02798	PTHR11260,PTHR11260:SF38	KOG0867	GO:0005515	AT5G17220.1	ATGSTF12,GST26,GSTF12,TT19	glutathione S-transferase phi 12
Eucgr.B00428.1	9.99711	0.000873854	PF01145	PTHR10264,PTHR10264:SF25	KOG2620	GO:0016020	AT5G62740.1	ATHIR1,HIR1	SPFH/Band 7/PHB domain-containing membrane-associated protein family
Eucgr.J03127.1	9.95206	0.000491234	PF00012	PTHR19375:SF171,PTHR19375	KOG0100		AT1G16030.1	Hsp70b	heat shock protein 70B
Eucgr.F01651.1	9.95079	0.00408221	PF02704	PTHR23201:SF2,PTHR23201			AT1G75750.1	GASA1	GAST1 protein homolog 1
Eucgr.I00244.1	9.95051	0.00554618	PF04755	PTHR31906,PTHR31906:SF4			AT5G09820.2		Plastid-lipid associated protein PAP / fibrillin family protein
Eucgr.E00451.1	9.89826	0.00198747	PF00156	PTHR11776,PTHR11776:SF6	KOG1712	GO:0009116	AT4G22570.1	APT3	adenine phosphoribosyl transferase 3
Eucgr.B02760.1	9.80256	0.0139188	PF10250	PTHR31741:SF4,PTHR31741			AT3G54100.1		O-fucosyltransferase family protein
Eucgr.C00945.1	9.60797	0.000670818					AT4G29170.1	ATMND1	Mnd1 family protein
Eucgr.K03381.1	9.50619	1.1081e-06	PF14543,PF14541	PTHR13683:SF100,PTHR13683	KOG1339	GO:0006508,GO:0004190	AT1G03220.1		Eukaryotic aspartyl protease family protein
Eucgr.C02872.1	9.42742	2.81411e-05		PTHR31970:SF0,PTHR31970			AT2G25680.1	MOT1	molybdate transporter 1
Eucgr.L02059.1	9.42172	0.00277614	PF00450	PTHR11802:SF23,PTHR11802	KOG1282	GO:0004185,GO:0006508	AT3G63470.1	scpl40	serine carboxypeptidase-like 40
Eucgr.L02822.1	9.4116	0.00730346		PTHR31970,PTHR31970:SF0			AT2G25680.1	MOT1	molybdate transporter 1
Eucgr.G02941.1	9.2916	0.000141366	PF03514	PTHR31636:SF14,PTHR31636			AT2G37650.1		GRAS family transcription factor
Eucgr.I02687.1	9.24967	0.000543391	PF01740,PF00916,PF13792	PTHR11814:SF65,PTHR11814	KOG0236	GO:0015116,GO:0008272,GO:0016021	AT1G22150.1	SULTR1;3	sulfate transporter 1;3
Eucgr.H01313.1	9.16042	0.000422627	PF00069	PTHR24057	KOG0658	GO:0004672,GO:0006468,GO:0005524	AT3G05840.2	ATSK12	Protein kinase superfamily protein
Eucgr.K00230.1	9.0761	0.0102103	PF03141	PTHR10108,PTHR10108:SF753		GO:0008168	AT4G00750.1		S-adenosyl-L-methionine-dependent methyltransferases superfamily protein
Eucgr.G01407.1	9.03333	0.0129505	PF13249,PF00432	PTHR11774,PTHR11774:SF9	KOG0366	GO:0003824,GO:0004663,GO:0018344	AT5G12210.1	AtRGTB1,RGTB1	RAB geranylgeranyl transferase beta subunit 1
Eucgr.H00212.1	9.03215	0.00022921	PF01544	PTHR13890,PTHR13890:SF3	KOG2662	GO:0055085,GO:0016020,GO:0030001,GO:0046873,GO:0015693,GO:0015095	AT5G09690.2	ATMGT7,MGT7,MRS2-7	magnesium transporter 7
Eucgr.F01863.1	8.89332	0.0027214
Eucgr.H03933.1	8.82486	0.011788	PF04885				AT1G53130.1	GRI	Stigma-specific Stig1 family protein
Eucgr.D00321.1	8.69026	0.000167072	PF00504	PTHR21649,PTHR21649:SF9		GO:0009765,GO:0016020	AT2G34430.1	LHB1B1,LHCB1.4	light-harvesting chlorophyll-protein complex II subunit B1
Eucgr.F02183.1	8.65903	0.000270785	PF03953,PF00091	PTHR11588:SF48,PTHR11588	KOG1376	GO:0006184,GO:0005525,GO:0051258,GO:0003924,GO:0005874,GO:0043234,GO:0007017	AT4G14960.2	TUA6	Tubulin/FtsZ family protein
Eucgr.K01245.1	8.64255	2.2971e-05	PF00168	PTHR10774:SF50,PTHR10774		GO:0005515	AT5G04220.1	ATSYTC,NTMC2T1.3,NTMC2TYPE1.3,SYT3,SYTC	Calcium-dependent lipid-binding (CaLB domain) family protein
Eucgr.B02160.1	8.60451	0.000938254	PF00909	PTHR11730:SF6,PTHR11730	KOG0682	GO:0072488,GO:0015696,GO:0016020,GO:0008519	AT4G13510.1	AMT1;1,ATAMT1,ATAMT1;1	ammonium transporter 1;1
Eucgr.B01873.1	8.52102	0.00142148	PF13459				AT3G05345.1		Chaperone DnaJ-domain superfamily protein
Eucgr.I01927.1	8.49219	0.000980712	PF03106	PTHR31429,PTHR31429:SF1		GO:0006355,GO:0003700,GO:0043565	AT5G15130.1	ATWRKY72,WRKY72	WRKY DNA-binding protein 72
Eucgr.F00589.1	8.46473	0.000195779	PF02704	PTHR23201:SF2,PTHR23201			AT1G75750.2	GASA1	GAST1 protein homolog 1
Eucgr.K01265.1	8.25602	0.00433996	PF04525	PTHR31087,PTHR31087:SF1			AT5G01750.2		Protein of unknown function (DUF567)
Eucgr.K00375.1	8.2547	0.000142479	PF13833,PF13499	PTHR23056:SF37,PTHR23056	KOG0034	GO:0005509	AT5G24270.2	ATSOS3,CBL4,SOS3	Calcium-binding EF-hand family protein
Eucgr.L00157.1	8.2169	3.93142e-05	PF03169	PTHR22601:SF2,PTHR22601	KOG2262	GO:0055085	AT4G16370.1	ATOPT3,OPT3	oligopeptide transporter
Eucgr.J00914.1	8.19915	2.87122e-05	PF00027	PTHR10217,PTHR10217:SF486	KOG0498		AT2G28260.1	ATCNGC15,CNGC15	cyclic nucleotide-gated channel 15
Eucgr.F00195.1	8.19027	0.000657183	PF02458	PTHR31896,PTHR31896:SF3		GO:0016747	AT5G42830.1		HXXXD-type acyl-transferase family protein
Eucgr.B03401.1	8.16189	0.000858959	PF04601	PTHR31205,PTHR31205:SF2			AT1G27100.1		Actin cross-linking protein
Eucgr.H03111.1	8.12315	0.000607171	PF14226,PF03171	PTHR10209	KOG0143	GO:0055114,GO:0016706,GO:0016491	AT1G06620.1		2-oxoglutarate (2OG) and Fe(II)-dependent oxygenase superfamily protein
Eucgr.F00249.1	8.02336	0.00630777	PF07859	PTHR23024:SF131,PTHR23024	KOG1515	GO:0016787,GO:0008152	AT1G47480.1		alpha/beta-Hydrolases superfamily protein
Eucgr.C00184.1	7.99478	0.00543036	PF00722,PF06955	PTHR31062:SF20,PTHR31062		GO:0016762,GO:0006073,GO:0005618,GO:0005975,GO:0048046,GO:0004553	AT4G25810.1	XTH23,XTR6	xyloglucan endotransglycosylase 6
Eucgr.I00689.1	7.92778	0.0144675					AT4G37700.1
Eucgr.E04019.1	7.80848	0.00198665	PF03595	PTHR31269:SF4,PTHR31269		GO:0055085,GO:0016021	AT1G62280.1	SLAH1	SLAC1 homologue 1
Eucgr.D01323.1	7.77165	0.0131652	PF00249	PTHR10641:SF482,PTHR10641		GO:0003682	AT1G01380.1	ETC1	Homeodomain-like superfamily protein
Eucgr.H01738.1	7.75606	4.2593e-06
Eucgr.I01655.1	7.6939	0.0128414	PF02298			GO:0009055,GO:0005507	AT3G27200.1		Cupredoxin superfamily protein
Eucgr.J00363.1	7.64598	0.000367995	PF02458	PTHR31642:SF10,PTHR31642		GO:0016747	AT5G41040.1		HXXXD-type acyl-transferase family protein
Eucgr.C02740.1	7.60563	0.00457667	PF03662	PTHR14363,PTHR14363:SF11		GO:0016798,GO:0016020	AT5G34940.2	AtGUS3,GUS3	glucuronidase 3
Eucgr.F03515.1	7.58586	4.05245e-06	PF03009	PTHR23344:SF8,PTHR23344	KOG2258	GO:0006071,GO:0008889	AT4G26690.1	GPDL2,MRH5,SHV3	PLC-like phosphodiesterase family protein
Eucgr.B01702.1	7.53708	0.00216252	PF02453	PTHR10994:SF61,PTHR10994			AT2G20590.1		Reticulon family protein
Eucgr.E00226.1	7.51017	0.000653412	PF03552,PF14570	PTHR13301:SF35,PTHR13301		GO:0030244,GO:0016020,GO:0016760	AT3G03050.1	ATCSLD3,CSLD3,KJK	cellulose synthase-like D3
Eucgr.A01871.1	7.47078	0.00720348	PF02469	PTHR32077,PTHR32077:SF6			AT1G03870.1	FLA9	FASCICLIN-like arabinoogalactan 9
Eucgr.F01062.1	7.45105	0.00928765	PF13833				AT4G27280.1		Calcium-binding EF-hand family protein
Eucgr.F04327.1	7.44863	0.000103495	PF01490	PTHR22950,PTHR22950:SF205	KOG1303		AT1G77380.1	AAP3,ATAAP3	amino acid permease 3
Eucgr.D00476.1	7.44328	0.00333647	PF14569,PF03552	PTHR13301,PTHR13301:SF31		GO:0030244,GO:0016020,GO:0016760	AT4G18780.1	ATCESA8,CESA8,IRX1,LEW2	cellulose synthase family protein
Eucgr.D01305.1	7.44326	0.00248193					AT4G21780.1
Eucgr.L01483.1	7.43522	0.00711669	PF07714,PF14381	PTHR23257,PTHR23257:SF335	KOG0192	GO:0004672,GO:0006468	AT1G08720.1	ATEDR1,EDR1	Protein kinase superfamily protein
Eucgr.L00158.1	7.42277	0.00639544	PF03169	PTHR22601:SF2,PTHR22601	KOG2262	GO:0055085	AT4G16370.1	ATOPT3,OPT3	oligopeptide transporter
Eucgr.G02969.1	7.29536	0.00108021	PF07714	PTHR24420	KOG1187	GO:0004672,GO:0006468	AT5G02070.1		Protein kinase family protein
Eucgr.J02055.1	7.23934	2.87746e-05	PF00125	PTHR11426	KOG1745	GO:0000786,GO:0003677	AT1G09200.1		Histone superfamily protein
Eucgr.F02566.1	7.17026	0.00995154	PF14226,PF03171	PTHR10209	KOG0143	GO:0055114,GO:0016706,GO:0016491	AT1G80320.1		2-oxoglutarate (2OG) and Fe(II)-dependent oxygenase superfamily protein
Eucgr.H01952.1	7.15061	0.000778041	PF00067	PTHR24298,PTHR24298:SF61	KOG0156	GO:0055114,GO:0005506,GO:0020037,GO:0016705	AT4G31940.1	CYP82C4	cytochrome P450, family 82, subfamily C, polypeptide 4
Eucgr.F01570.1	7.14731	0.00398151	PF04992,PF04997,PF05000,PF04983,PF00623,PF04998,PF04990	PTHR19376,PTHR19376:SF33	KOG0260	GO:0006351,GO:0003677,GO:0003899	AT4G35800.1	NRPB1,RNA_POL_II_LS,RNA_POL_II_LSRNA_POL_II_LS,RPB1	RNA polymerase II large subunit
Eucgr.F03086.1	7.12722	0.000672384	PF00365	PTHR13697:SF7,PTHR13697		GO:0006096,GO:0003872	AT4G26270.1	PFK3	phosphofructokinase 3
Eucgr.J01164.1	7.01493	0.002682	PF12146	PTHR11614,PTHR11614:SF92	KOG1455		AT2G39420.1		alpha/beta-Hydrolases superfamily protein
Eucgr.B01596.1	6.98607	0.000109469	PF00722,PF06955	PTHR31062:SF20,PTHR31062		GO:0016762,GO:0006073,GO:0005618,GO:0005975,GO:0048046,GO:0004553	AT4G25810.1	XTH23,XTR6	xyloglucan endotransglycosylase 6
Eucgr.I01755.1	6.97309	0.00366851	PF05691	PTHR31268,PTHR31268:SF2			AT4G01970.1	AtSTS,STS	stachyose synthase
Eucgr.K03152.1	6.94731	0.00125413	PF00999,PF00582	PTHR32468:SF10,PTHR32468	KOG1650	GO:0006950,GO:0055085,GO:0015299,GO:0006812,GO:0016021	AT3G53720.1	ATCHX20,CHX20	cation/H+ exchanger 20
Eucgr.A02321.1	6.80935	0.00747728	PF00201	PTHR11926:SF159,PTHR11926	KOG1192	GO:0008152,GO:0016758	AT2G15490.1	UGT73B4	UDP-glycosyltransferase 73B4
Eucgr.B03309.1	6.78918	0.000105502	PF00240,PF01599	PTHR10666,PTHR10666:SF87	KOG0004	GO:0005622,GO:0005515,GO:0003735,GO:0005840,GO:0006412	AT2G47110.2	UBQ6	ubiquitin 6
Eucgr.C04061.1	6.78276	0.00171506	PF00122,PF00702,PF00690	PTHR24093:SF264,PTHR24093	KOG0205	GO:0046872,GO:0000166	AT3G42640.1	AHA8,HA8	H(+)-ATPase 8
Eucgr.H02808.1	6.72665	0.00614714	PF03140	PTHR31549:SF0,PTHR31549			AT3G50170.1		Plant protein of unknown function (DUF247)
Eucgr.C00924.1	6.72654	0.007358	PF01596	PTHR10509,PTHR10509:SF15	KOG1663	GO:0008171	AT4G26220.1		S-adenosyl-L-methionine-dependent methyltransferases superfamily protein
Eucgr.I01564.1	6.70246	0.00410668	PF00044,PF02800	PTHR10836:SF38,PTHR10836	KOG0657	GO:0055114,GO:0016620	AT1G12900.1	GAPA-2	glyceraldehyde 3-phosphate dehydrogenase A subunit 2
Eucgr.H00892.1	6.69142	1.27028e-05	PF00240,PF01599	PTHR10666,PTHR10666:SF84	KOG0004	GO:0005622,GO:0005515,GO:0003735,GO:0005840,GO:0006412	AT2G47110.2	UBQ6	ubiquitin 6
Eucgr.B03368.1	6.60436	0.0088365	PF01546,PF07687	PTHR11014:SF55,PTHR11014		GO:0016787,GO:0008152	AT5G56660.1	ILL2	IAA-leucine resistant (ILR)-like 2
Eucgr.I02371.1	6.58374	5.62244e-05	PF00067	PTHR24298,PTHR24298:SF60	KOG0156	GO:0055114,GO:0005506,GO:0020037,GO:0016705	AT4G36220.1	CYP84A1,FAH1	ferulic acid 5-hydroxylase 1
Eucgr.C02006.1	6.53212	0.00906381	PF00497,PF00060,PF01094	PTHR18966,PTHR18966:SF6	KOG1052	GO:0004970,GO:0016020,GO:0005234,GO:0005215,GO:0006810	AT2G29120.1	ATGLR2.7,GLR2.7	glutamate receptor 2.7
Eucgr.C02949.1	6.50039	0.00254387	PF10604				AT4G32870.1		Polyketide cyclase/dehydrase and lipid transport superfamily protein
Eucgr.H03932.1	6.49079	0.000137017					AT3G06890.1
Eucgr.D01770.1	6.39419	0.00142759	PF13639	PTHR22765:SF29,PTHR22765	KOG1493	GO:0005515,GO:0008270	AT4G24015.1		RING/U-box superfamily protein
Eucgr.J00272.1	6.38502	0.000965592	PF13906,PF13520	PTHR11785:SF275,PTHR11785	KOG1286	GO:0016020,GO:0015171,GO:0003333	AT5G04770.1	ATCAT6,CAT6	cationic amino acid transporter 6
Eucgr.G00440.1	6.36086	0.0118066	PF10950
Eucgr.E04217.1	6.35742	6.73798e-05	PF07731,PF00394,PF07732	PTHR11709:SF24,PTHR11709	KOG1263	GO:0055114,GO:0005507,GO:0016491	AT5G09360.1	LAC14	laccase 14
Eucgr.G02299.1	6.31307	0.0019996	PF07540	PTHR14428,PTHR14428:SF5	KOG2153		AT1G79150.1		binding
Eucgr.I01326.1	6.29885	0.00166434	PF00274	PTHR11627,PTHR11627:SF8		GO:0006096,GO:0004332	AT4G38970.2	FBA2	fructose-bisphosphate aldolase 2
Eucgr.A02459.1	6.29668	2.38359e-06	PF00141	PTHR31388:SF7,PTHR31388		GO:0055114,GO:0004601,GO:0006979,GO:0020037	AT5G06720.1	ATPA2,PA2	peroxidase 2
Eucgr.H04517.1	6.27327	0.00877612
Eucgr.B00359.1	6.13336	0.0127713	PF13639	PTHR14155		GO:0005515,GO:0008270	AT2G18650.1	MEE16	RING/U-box superfamily protein
Eucgr.C01001.1	6.10196	0.0128239	PF13639			GO:0005515,GO:0008270	AT3G19950.1		RING/U-box superfamily protein
Eucgr.C00179.1	6.08632	0.00254617	PF00722	PTHR31062:SF20,PTHR31062		GO:0005975,GO:0004553	AT4G25810.1	XTH23,XTR6	xyloglucan endotransglycosylase 6
Eucgr.G02341.1	6.00776	8.51989e-05	PF14144,PF00170	PTHR22952,PTHR22952:SF94		GO:0006355,GO:0006351,GO:0003700,GO:0043565	AT1G68640.1	PAN	bZIP transcription factor family protein
Eucgr.H02081.1	5.97085	0.014396	PF01582,PF00931	PTHR11017,PTHR11017:SF146		GO:0005515,GO:0007165,GO:0043531	AT4G11170.1		Disease resistance protein (TIR-NBS-LRR class) family
Eucgr.C03856.1	5.93129	0.000150979	PF00171	PTHR11699:SF138,PTHR11699	KOG2450	GO:0055114,GO:0008152,GO:0016491	AT3G24503.1	ALDH1A,ALDH2C4,REF1	aldehyde dehydrogenase 2C4
Eucgr.C01281.1	5.85465	0.000159286	PF10639		KOG4831		AT5G19570.1
Eucgr.B03931.1	5.84384	0.0109329	PF00010	PTHR31945,PTHR31945:SF3		GO:0046983	AT2G28160.1	ATBHLH029,ATBHLH29,ATFIT1,BHLH029,FIT1,FRU	FER-like regulator of iron uptake
Eucgr.I01537.1	5.80147	0.000748144					AT4G35320.1
Eucgr.A00751.1	5.71916	0.0136504	PF03514	PTHR31636:SF4,PTHR31636			AT5G52510.1	SCL8	SCARECROW-like 8
Eucgr.I02677.1	5.71366	0.00853135	PF00504	PTHR21649:SF2,PTHR21649		GO:0009765,GO:0016020	AT1G15820.1	CP24,LHCB6	light harvesting complex photosystem II subunit 6
Eucgr.E04074.1	5.69586	0.0106651					AT1G11655.1
Eucgr.F04424.1	5.69413	0.00583802	PF03195	PTHR31301:SF7,PTHR31301			AT1G31320.1	LBD4	LOB domain-containing protein 4
Eucgr.E01149.1	5.66617	0.000277048	PF00067	PTHR24286:SF10,PTHR24286	KOG0157	GO:0055114,GO:0005506,GO:0020037,GO:0016705	AT4G19230.1	CYP707A1	cytochrome P450, family 707, subfamily A, polypeptide 1
Eucgr.C00878.1	5.6001	0.00201224	PF12695	PTHR10992:SF755,PTHR10992	KOG4667		AT3G47590.1		alpha/beta-Hydrolases superfamily protein
Eucgr.F00590.1	5.59244	0.00029085	PF02704	PTHR23201,PTHR23201:SF2			AT1G75750.2	GASA1	GAST1 protein homolog 1
Eucgr.F02740.1	5.57671	0.000791152	PF00450	PTHR11802,PTHR11802:SF20	KOG1282	GO:0004185,GO:0006508	AT5G42240.1	scpl42	serine carboxypeptidase-like 42
Eucgr.F02996.1	5.5715	0.000133051
Eucgr.C00802.1	5.56508	0.00312311	PF07714	PTHR24420,PTHR24420:SF710	KOG1187	GO:0004672,GO:0006468	AT2G05940.1		Protein kinase superfamily protein
Eucgr.A01161.1	5.56382	0.000121201	PF00240	PTHR10666	KOG0005	GO:0005515	AT5G37640.1	UBQ9	ubiquitin 9
Eucgr.K01926.1	5.54851	0.000381889	PF04564	PTHR22849,PTHR22849:SF7		GO:0004842,GO:0016567	AT2G35930.1	PUB23	plant U-box 23
Eucgr.G01545.1	5.52558	3.17528e-05	PF05562				AT3G50830.1	ATCOR413-PM2,COR413-PM2	cold-regulated 413-plasma membrane 2
Eucgr.K01277.1	5.51556	5.69485e-05			KOG0143		AT2G38500.1		2-oxoglutarate (2OG) and Fe(II)-dependent oxygenase superfamily protein
Eucgr.J00628.1	5.50098	0.00107763	PF03168	PTHR31852:SF0,PTHR31852			AT2G27080.1		Late embryogenesis abundant (LEA) hydroxyproline-rich glycoprotein family
Eucgr.E03248.1	5.48191	0.00322009
Eucgr.E03655.1	5.46983	0.000728233	PF00069,PF07714	PTHR24420:SF634,PTHR24420	KOG1187	GO:0004672,GO:0006468,GO:0005524	AT1G61370.1		S-locus lectin protein kinase family protein
Eucgr.L01583.1	5.45981	4.03621e-05	PF07172
Eucgr.C03053.1	5.44199	1.21075e-05	PF08244,PF00251	PTHR31953:SF2,PTHR31953	KOG0228		AT3G13790.1	ATBFRUCT1,ATCWINV1	Glycosyl hydrolases family 32 protein
Eucgr.D02392.1	5.39899	0.000811256	PF13833		KOG0028		AT2G46600.1		Calcium-binding EF-hand family protein
Eucgr.B03824.1	5.37445	5.57512e-05					AT1G08380.1	PSAO	photosystem I subunit O
Eucgr.B01163.1	5.34368	5.17769e-06	PF03951,PF00120	PTHR20852:SF53,PTHR20852	KOG0683	GO:0004356,GO:0006542,GO:0006807	AT5G35630.2	ATGSL1,GLN2,GS2	glutamine synthetase 2
Eucgr.A00393.1	5.33896	0.000652445	PF00759	PTHR22298:SF13,PTHR22298		GO:0005975,GO:0004553	AT1G65610.1	ATGH9A2,KOR2	Six-hairpin glycosidases superfamily protein
Eucgr.H03501.1	5.30114	0.00635089	PF01582	PTHR11017:SF146,PTHR11017		GO:0005515,GO:0007165	AT5G36930.2		Disease resistance protein (TIR-NBS-LRR class) family
Eucgr.B03082.1	5.29964	0.00119558	PF06880	PTHR31050			AT1G13480.1		Protein of unknown function (DUF1262)
Eucgr.F03669.1	5.29886	0.0026137	PF13855,PF00560,PF08263,PF00069	PTHR24420,PTHR24420:SF636	KOG1187	GO:0004672,GO:0005515,GO:0006468,GO:0005524	AT5G56040.2		Leucine-rich receptor-like protein kinase family protein
Eucgr.E00040.1	5.26975	0.0041032	PF00394,PF07731,PF07732	PTHR11709,PTHR11709:SF22	KOG1263	GO:0055114,GO:0005507,GO:0016491	AT2G46570.1	LAC6	laccase 6
Eucgr.F03855.1	5.26093	0.00570033	PF01397,PF03936	PTHR31739:SF3,PTHR31739		GO:0000287,GO:0016829,GO:0010333,GO:0008152	AT1G79460.1	ATKS,ATKS1,GA2,KS,KS1	Terpenoid cyclases/Protein prenyltransferases superfamily protein
Eucgr.E00620.1	5.25565	0.0105164	PF02826	PTHR10996:SF110,PTHR10996		GO:0055114,GO:0051287	AT4G34200.1	EDA9	D-3-phosphoglycerate dehydrogenase
Eucgr.K02721.1	5.20899	0.000712803		PTHR14237			AT2G23520.1		Pyridoxal phosphate (PLP)-dependent transferases superfamily protein
Eucgr.G02840.1	5.18663	0.00236697	PF00320	PTHR10071:SF161,PTHR10071		GO:0006355,GO:0008270,GO:0003700,GO:0043565	AT1G08010.2	GATA11	GATA transcription factor 11
Eucgr.A02436.1	5.14836	0.00558031	PF00170,PF14144	PTHR22952:SF94,PTHR22952		GO:0006355,GO:0006351,GO:0003700,GO:0043565	AT5G06839.3	bZIP65,TGA10	bZIP transcription factor family protein
Eucgr.F04441.1	5.14724	0.00127568	PF07714,PF11721	PTHR24420:SF610,PTHR24420	KOG1187	GO:0004672,GO:0006468	AT1G56140.1		Leucine-rich repeat transmembrane protein kinase
Eucgr.B02473.1	5.13702	0.000436036	PF03143,PF03144,PF00009	PTHR23115:SF124,PTHR23115	KOG0052	GO:0005525,GO:0003924	AT1G07930.1		GTP binding Elongation factor Tu family protein
Eucgr.E02381.1	5.12768	0.000243367	PF00504	PTHR21649,PTHR21649:SF9		GO:0009765,GO:0016020	AT2G34430.1	LHB1B1,LHCB1.4	light-harvesting chlorophyll-protein complex II subunit B1
Eucgr.E04191.1	5.09567	0.00758861	PF01657,PF07714	PTHR24420,PTHR24420:SF718		GO:0004672,GO:0006468	AT4G23160.1	CRK8	cysteine-rich RLK (RECEPTOR-like protein kinase) 8
Eucgr.I02609.1	5.06501	0.000466802	PF00117	PTHR11922,PTHR11922:SF28	KOG3179		AT2G23970.1		Class I glutamine amidotransferase-like superfamily protein
Eucgr.G03384.1	5.05853	2.05436e-05	PF12222	PTHR31104:SF2,PTHR31104			AT5G05480.1		Peptide-N4-(N-acetyl-beta-glucosaminyl)asparagine amidase A protein
Eucgr.A02794.1	5.05189	0.0012235	PF03763	PTHR31775			AT3G48940.1		Remorin family protein
Eucgr.L00891.1	4.98383	0.000516923	PF00240,PF01599	PTHR10666:SF87,PTHR10666	KOG0004	GO:0005622,GO:0005515,GO:0003735,GO:0005840,GO:0006412	AT2G47110.1	UBQ6	ubiquitin 6
Eucgr.I00573.1	4.94179	0.00567371	PF00107,PF08240	PTHR11695,PTHR11695:SF426	KOG0023	GO:0055114,GO:0008270,GO:0016491	AT4G37990.1	ATCAD8,CAD-B2,ELI3,ELI3-2	elicitor-activated gene 3-2
Eucgr.G02932.1	4.9024	5.51855e-05	PF00022	PTHR11937,PTHR11937:SF188	KOG0676		AT3G53750.1	ACT3	actin 3
Eucgr.A02458.1	4.87513	0.00196445	PF00141	PTHR31388:SF7,PTHR31388		GO:0055114,GO:0004601,GO:0006979,GO:0020037	AT5G06720.1	ATPA2,PA2	peroxidase 2
Eucgr.B03926.1	4.85409	0.000188369	PF00096	PTHR10593:SF21,PTHR10593		GO:0046872	AT5G22890.1		C2H2 and C2HC zinc fingers superfamily protein
Eucgr.A01047.1	4.84094	0.000220605	PF00504	PTHR21649:SF8,PTHR21649		GO:0009765,GO:0016020	AT2G05070.1	LHCB2,LHCB2.2	photosystem II light harvesting complex gene 2.2
Eucgr.A00805.1	4.82316	0.00335458	PF07714,PF08263,PF12799,PF00560	PTHR24420,PTHR24420:SF150	KOG1187	GO:0005515,GO:0004672,GO:0006468	AT5G01950.1		Leucine-rich repeat protein kinase family protein
Eucgr.D02179.1	4.81469	0.0141005	PF01597	PTHR11715,PTHR11715:SF1	KOG3373		AT1G32470.1		Single hybrid motif superfamily protein
Eucgr.B03494.1	4.81354	0.000716223	PF00504	PTHR21649:SF12,PTHR21649		GO:0009765,GO:0016020	AT3G61470.1	LHCA2	photosystem I light harvesting complex gene 2
Eucgr.J00169.1	4.80229	0.00122645	PF10604	PTHR31213,PTHR31213:SF3			AT2G38310.1	PYL4,RCAR10	PYR1-like 4
Eucgr.B02031.1	4.77116	0.000876479	PF00125	PTHR23430:SF15,PTHR23430	KOG1756	GO:0003677	AT1G54690.1	G-H2AX,GAMMA-H2AX,H2AXB,HTA3	gamma histone variant H2AX
Eucgr.L02060.1	4.71344	0.00192848	PF00850	PTHR10625:SF111,PTHR10625	KOG1342		AT5G61060.1	ATHDA5,HDA05,HDA5	histone deacetylase 5
Eucgr.L03490.1	4.71181	0.00837431	PF03514	PTHR31636,PTHR31636:SF3			AT4G08250.1		GRAS family transcription factor
Eucgr.H00193.1	4.63618	0.00203109	PF06414	PTHR31153:SF1,PTHR31153		GO:0005524,GO:0016301	AT1G04280.1		P-loop containing nucleoside triphosphate hydrolases superfamily protein
Eucgr.L02766.1	4.62197	0.00383452	PF01717	PTHR30519:SF0,PTHR30519		GO:0009086,GO:0008270,GO:0003871	AT5G17920.1	ATCIMS,ATMETS,ATMS1	Cobalamin-independent synthase family protein
Eucgr.F03987.1	4.604	0.0029934	PF00847	PTHR32467		GO:0006355,GO:0003700	AT1G16060.1	ADAP	ARIA-interacting double AP2 domain protein
Eucgr.B02584.1	4.59419	0.00207643	PF13410,PF13417	PTHR11260:SF16,PTHR11260	KOG0406	GO:0005515	AT1G10370.1	ATGSTU17,ERD9,GST30,GST30B	Glutathione S-transferase family protein
Eucgr.J01096.1	4.58928	0.00574014	PF00504	PTHR21649:SF7,PTHR21649		GO:0009765,GO:0016020	AT3G54890.1	LHCA1	photosystem I light harvesting complex gene 1
Eucgr.B01812.1	4.58152	0.00664958	PF00005	PTHR19241,PTHR19241:SF165		GO:0005524,GO:0016887	AT3G53480.1	ABCG37,ATPDR9,PDR9,PIS1	pleiotropic drug resistance 9
Eucgr.K01583.1	4.57682	0.000111682	PF03171,PF14226	PTHR10209	KOG0143	GO:0055114,GO:0016706,GO:0016491	AT1G17020.1	ATSRG1,SRG1	senescence-related gene 1
Eucgr.B02924.1	4.56174	0.000376174	PF00407	PTHR31338		GO:0009607,GO:0006952	AT1G70850.1	MLP34	MLP-like protein 34
Eucgr.K02234.1	4.55118	0.00543179	PF14368				AT3G18280.1		Bifunctional inhibitor/lipid-transfer protein/seed storage 2S albumin superfamily protein
Eucgr.I00502.1	0.222094	0.00107834	PF12697	PTHR10992,PTHR10992:SF742	KOG1454		AT4G39955.1		alpha/beta-Hydrolases superfamily protein
Eucgr.L02612.1	0.222014	0.00571209	PF00069	PTHR24420,PTHR24420:SF561	KOG1187	GO:0004672,GO:0006468,GO:0005524	AT5G38280.1	PR5K	PR5-like receptor kinase
Eucgr.H04010.1	0.221666	3.79503e-05	PF00407	PTHR31213,PTHR31213:SF5		GO:0009607,GO:0006952	AT1G24020.2	MLP423	MLP-like protein 423
Eucgr.F00892.1	0.221427	0.00400696	PF13504,PF13855,PF00931	PTHR23155,PTHR23155:SF461	KOG4658	GO:0005515,GO:0043531	AT4G27220.1		NB-ARC domain-containing disease resistance protein
Eucgr.G00087.1	0.221375	0.00211849	PF00931,PF13855	PTHR23155,PTHR23155:SF461	KOG4658	GO:0005515,GO:0043531	AT1G63350.1		Disease resistance protein (CC-NBS-LRR class) family
Eucgr.G03109.1	0.221352	0.00453476	PF01490	PTHR22950,PTHR22950:SF195	KOG1305		AT3G56200.1		Transmembrane amino acid transporter family protein
Eucgr.K01988.1	0.221125	0.00796598		PTHR21576:SF19,PTHR21576			AT4G23540.1		ARM repeat superfamily protein
Eucgr.F02650.1	0.220871	0.00523669	PF00394,PF07731,PF07732	PTHR11709,PTHR11709:SF24	KOG1263	GO:0055114,GO:0005507,GO:0016491	AT5G09360.1	LAC14	laccase 14
Eucgr.F01151.1	0.220798	0.00629981	PF02298			GO:0009055,GO:0005507	AT4G27520.1	AtENODL2,ENODL2	early nodulin-like protein 2
Eucgr.A01148.1	0.220626	0.00788354	PF04520				AT5G03230.1		Protein of unknown function, DUF584
Eucgr.C02706.1	0.220522	0.00358698
Eucgr.H01584.1	0.220188	0.00248387	PF00083	PTHR24063,PTHR24063:SF245		GO:0055085,GO:0022857,GO:0016021	AT2G48020.2		Major facilitator superfamily protein
Eucgr.G00167.1	0.220039	0.00313845	PF13855	PTHR23155		GO:0005515	AT4G26090.1	RPS2	NB-ARC domain-containing disease resistance protein
Eucgr.B03887.1	0.219909	0.000257923	PF03140	PTHR31549:SF0,PTHR31549			AT5G22540.1		Plant protein of unknown function (DUF247)
Eucgr.H00923.1	0.219556	4.90542e-08
Eucgr.G02448.1	0.21921	0.000374299	PF07168	PTHR31081:SF2,PTHR31081			AT2G03530.1	ATUPS2,UPS2	ureide permease 2
Eucgr.F02785.1	0.218443	6.76704e-05	PF13855,PF13516,PF08263,PF00560	PTHR24420	KOG0472	GO:0005515	AT3G11080.1	AtRLP35,RLP35	receptor like protein 35
Eucgr.F03596.1	0.218337	6.24238e-05	PF00201	PTHR11926,PTHR11926:SF143	KOG1192	GO:0008152,GO:0016758	AT1G22380.1	AtUGT85A3,UGT85A3	UDP-glucosyl transferase 85A3
Eucgr.C03896.1	0.217904	4.10601e-05	PF01301	PTHR23421,PTHR23421:SF55	KOG0496	GO:0005975,GO:0004553	AT4G26140.1	BGAL12	beta-galactosidase 12
Eucgr.A00536.1	0.217758	0.000402596	PF00153	PTHR24089:SF163,PTHR24089	KOG0756		AT5G01340.1		Mitochondrial substrate carrier family protein
Eucgr.B03820.1	0.217645	0.0110223		PTHR31852:SF0,PTHR31852			AT3G52460.1		hydroxyproline-rich glycoprotein family protein
Eucgr.F04001.1	0.217495	0.0130576
Eucgr.B01830.1	0.216484	0.00254683
Eucgr.H00168.1	0.216109	1.67489e-06
Eucgr.E02936.1	0.216082	0.00256517	PF00931,PF01582	PTHR11017:SF146,PTHR11017		GO:0005515,GO:0007165,GO:0043531	AT5G17680.1		disease resistance protein (TIR-NBS-LRR class), putative
Eucgr.J02003.1	0.216025	0.00176042	PF00481	PTHR13832,PTHR13832:SF219	KOG0698	GO:0003824	AT1G07430.1	HAI2	highly ABA-induced PP2C gene 2
Eucgr.L00636.1	0.215986	2.35697e-06	PF00201	PTHR11926,PTHR11926:SF98	KOG1192	GO:0008152,GO:0016758	AT4G15550.1	IAGLU	indole-3-acetate beta-D-glucosyltransferase
Eucgr.H04966.1	0.215623	0.000338119	PF00412,PF12315	PTHR24209:SF7,PTHR24209	KOG1703	GO:0008270	AT4G36860.1	DAR1	LIM domain-containing protein
Eucgr.C00339.1	0.215534	2.73047e-05
Eucgr.G00541.1	0.215277	0.000285615					AT1G12290.2		Disease resistance protein (CC-NBS-LRR class) family
Eucgr.F01854.1	0.214936	5.02162e-07	PF00085	PTHR10438,PTHR10438:SF126	KOG0907	GO:0006662,GO:0045454,GO:0015035	AT3G51030.1	ATTRX H1,ATTRX1,TRX1	thioredoxin H-type 1
Eucgr.C04135.1	0.214494	0.000156837	PF14226,PF03171	PTHR10209	KOG0143	GO:0055114,GO:0016706,GO:0016491	AT4G13400.1		2-oxoglutarate (2OG) and Fe(II)-dependent oxygenase superfamily protein
Eucgr.I01125.1	0.214172	1.46911e-07	PF00201	PTHR11926,PTHR11926:SF152	KOG1192	GO:0008152,GO:0016758	AT4G34131.1	UGT73B3	UDP-glucosyl transferase 73B3
Eucgr.I00076.1	0.213933	0.00135481	PF00587	PTHR11451:SF22,PTHR11451		GO:0006418,GO:0005524,GO:0000166,GO:0004812	AT5G26830.1		Threonyl-tRNA synthetase
Eucgr.B03147.1	0.213794	0.000650086	PF07897	PTHR31413:SF0,PTHR31413			AT1G13740.1	AFP2	ABI five binding protein 2
Eucgr.H01882.1	0.213472	7.26645e-07	PF00107	PTHR11695:SF444,PTHR11695	KOG1196	GO:0055114,GO:0008270,GO:0016491	AT5G16990.1		Zinc-binding dehydrogenase family protein
Eucgr.E03211.1	0.213439	0.00256751	PF00891,PF08100	PTHR11746:SF68,PTHR11746	KOG3178	GO:0008171,GO:0046983	AT4G35160.1		O-methyltransferase family protein
Eucgr.C03134.1	0.213182	0.000979301	PF01852	PTHR24325,PTHR24325:SF14		GO:0008289	AT1G05230.1	HDG2	homeodomain GLABROUS 2
Eucgr.E00358.1	0.213115	0.00820685	PF03330,PF01357	PTHR31692,PTHR31692:SF2			AT4G17030.1	AT-EXPR,ATEXLB1,ATEXPR1,ATHEXP BETA 3.1,EXLB1,EXPR	expansin-like B1
Eucgr.K01219.1	0.213007	0.00113126	PF03106	PTHR31221:SF8,PTHR31221		GO:0006355,GO:0003700,GO:0043565	AT4G18170.1	ATWRKY28,WRKY28	WRKY DNA-binding protein 28
Eucgr.E03417.1	0.212815	0.000592959	PF01494	PTHR13789,PTHR13789:SF185			AT5G05320.1		FAD/NAD(P)-binding oxidoreductase family protein
Eucgr.D02228.1	0.212362	0.0015338	PF03552,PF14570	PTHR13301:SF35,PTHR13301		GO:0030244,GO:0016020,GO:0016760	AT3G03050.1	ATCSLD3,CSLD3,KJK	cellulose synthase-like D3
Eucgr.C04223.1	0.212352	0.000325158
Eucgr.H03594.1	0.212117	0.00286316	PF00403	PTHR22814,PTHR22814:SF33	KOG1603	GO:0030001,GO:0046872	AT3G06130.1		Heavy metal transport/detoxification superfamily protein
Eucgr.H03616.1	0.21144	0.00144272					AT5G18980.1		ARM repeat superfamily protein
Eucgr.F01030.1	0.210735	0.000214719	PF11883,PF00954,PF01453,PF07714,PF08276	PTHR24420,PTHR24420:SF659	KOG1187	GO:0004672,GO:0048544,GO:0006468,GO:0004674	AT4G27290.1		S-locus lectin protein kinase family protein
Eucgr.G01308.1	0.210715	0.00493022					AT4G38080.1		hydroxyproline-rich glycoprotein family protein
Eucgr.H02433.1	0.210714	0.00442903	PF08240,PF00107	PTHR11695,PTHR11695:SF426	KOG0023	GO:0055114,GO:0008270,GO:0016491	AT4G37990.1	ATCAD8,CAD-B2,ELI3,ELI3-2	elicitor-activated gene 3-2
Eucgr.A02700.1	0.21031	0.00899761	PF00201	PTHR11926,PTHR11926:SF118	KOG1192	GO:0008152,GO:0016758	AT3G16520.3	UGT88A1	UDP-glucosyl transferase 88A1
Eucgr.A01134.1	0.210101	0.00667647	PF00107	PTHR11695:SF5,PTHR11695		GO:0055114,GO:0008270,GO:0016491	AT5G16990.1		Zinc-binding dehydrogenase family protein
Eucgr.G01004.1	0.209873	1.95926e-05	PF13905	PTHR13871,PTHR13871:SF22	KOG2501		AT1G60420.1		DC1 domain-containing protein
Eucgr.D00472.1	0.20971	0.00445889	PF08240,PF00107	PTHR11695:SF380,PTHR11695	KOG0023	GO:0055114,GO:0008270,GO:0016491	AT1G72680.1	ATCAD1,CAD1	cinnamyl-alcohol dehydrogenase
Eucgr.G01446.1	0.209577	0.0017673	PF13499	PTHR10891:SF533,PTHR10891	KOG0027	GO:0005509	AT2G15680.1		Calcium-binding EF-hand family protein
Eucgr.A00934.1	0.209567	0.000732088	PF00201	PTHR11926,PTHR11926:SF184	KOG1192	GO:0008152,GO:0016758	AT3G21760.1	HYR1	UDP-Glycosyltransferase superfamily protein
Eucgr.C04324.1	0.20933	0.00830865	PF00069,PF01453	PTHR24420:SF583,PTHR24420	KOG1187	GO:0004672,GO:0006468,GO:0005524	AT5G60900.1	RLK1	receptor-like protein kinase 1
Eucgr.J02526.1	0.209199	0.00527045	PF03088	PTHR10426:SF25,PTHR10426	KOG1520	GO:0016844,GO:0009058	AT3G51440.1		Calcium-dependent phosphotriesterase superfamily protein
Eucgr.C00983.1	0.209088	0.00146035	PF00349,PF03727	PTHR19443:SF0,PTHR19443	KOG1369	GO:0016773,GO:0005975,GO:0005524	AT2G19860.1	ATHXK2,HXK2	hexokinase 2
Eucgr.B04030.1	0.208924	0.00876944	PF00067	PTHR24282,PTHR24282:SF11	KOG0157	GO:0055114,GO:0005506,GO:0020037,GO:0016705	AT5G24910.1	CYP714A1	cytochrome P450, family 714, subfamily A, polypeptide 1
Eucgr.E03459.1	0.20873	0.000914807	PF08276,PF00954,PF07714	PTHR24420,PTHR24420:SF634	KOG0580	GO:0004672,GO:0048544,GO:0006468	AT1G61370.1		S-locus lectin protein kinase family protein
Eucgr.L01561.1	0.208357	0.00311993					AT4G38080.1		hydroxyproline-rich glycoprotein family protein
Eucgr.H02641.1	0.208219	0.00376055	PF00201	PTHR11926:SF98,PTHR11926	KOG1192	GO:0008152,GO:0016758	AT4G15550.1	IAGLU	indole-3-acetate beta-D-glucosyltransferase
Eucgr.F00937.1	0.20793	0.00856194	PF00931	PTHR23155,PTHR23155:SF461		GO:0043531	AT4G27220.1		NB-ARC domain-containing disease resistance protein
Eucgr.A02731.1	0.207751	0.000303089	PF00403		KOG1603	GO:0030001,GO:0046872	AT1G01490.1		Heavy metal transport/detoxification superfamily protein
Eucgr.C00395.1	0.206823	0.000632242	PF00704	PTHR11177	KOG2806	GO:0005975,GO:0004553	AT4G19810.1		Glycosyl hydrolase family protein with chitinase insertion domain
Eucgr.H03039.1	0.206787	0.00523328	PF04852	PTHR31165,PTHR31165:SF3			AT2G31160.1	LSH3	Protein of unknown function (DUF640)
Eucgr.L02337.1	0.206693	0.0109854		PTHR16036,PTHR16036:SF2			AT1G01930.1		zinc finger protein-related
Eucgr.H01082.1	0.205961	0.0105407	PF00407	PTHR31213,PTHR31213:SF5		GO:0009607,GO:0006952	AT1G24020.1	MLP423	MLP-like protein 423
Eucgr.K00336.1	0.205907	0.00415199	PF00069	PTHR24420,PTHR24420:SF561	KOG1187	GO:0004672,GO:0006468,GO:0005524	AT5G38260.1		Protein kinase superfamily protein
Eucgr.A01409.1	0.205485	0.00546537					AT5G54165.1
Eucgr.C01464.1	0.205151	0.00231954
Eucgr.L02828.1	0.204799	0.00434477	PF13962	PTHR24177,PTHR24177:SF11			AT5G51160.1		Ankyrin repeat family protein
Eucgr.F01009.1	0.204063	0.00526533	PF00931,PF13855	PTHR23155:SF461,PTHR23155	KOG4658	GO:0005515,GO:0043531	AT4G27220.1		NB-ARC domain-containing disease resistance protein
Eucgr.H03950.1	0.20366	0.00276452	PF04570				AT5G49120.1		Protein of unknown function (DUF581)
Eucgr.C01293.1	0.202554	0.000334055	PF00071	PTHR24071		GO:0005525,GO:0007264	AT5G20020.1	RAN2	RAS-related GTP-binding nuclear protein 2
Eucgr.G01077.1	0.202224	0.0114424	PF02365	PTHR31719		GO:0006355,GO:0003677	AT4G35580.2	NTL9	NAC transcription factor-like 9
Eucgr.I01794.1	0.202181	2.57088e-06	PF00890,PF02910	PTHR11632,PTHR11632:SF27	KOG2403	GO:0055114,GO:0016491	AT5G14760.1	AO	L-aspartate oxidase
Eucgr.L03230.1	0.201604	0.00222746	PF13504,PF13855	PTHR23155,PTHR23155:SF461		GO:0005515	AT4G27220.1		NB-ARC domain-containing disease resistance protein
Eucgr.G02080.1	0.201441	0.0120462	PF04640	PTHR31065			AT2G01818.1		PLATZ transcription factor family protein
Eucgr.K00436.1	0.201009	0.00850128	PF00069	PTHR24420:SF561,PTHR24420	KOG1187	GO:0004672,GO:0006468,GO:0005524	AT5G38280.1	PR5K	PR5-like receptor kinase
Eucgr.L00634.1	0.200627	4.80679e-05	PF00201	PTHR11926:SF98,PTHR11926	KOG1192	GO:0008152,GO:0016758	AT4G14090.1		UDP-Glycosyltransferase superfamily protein
Eucgr.B01389.1	0.199721	2.1782e-05	PF02212,PF01031,PF00350	PTHR11566,PTHR11566:SF45	KOG0446	GO:0005525,GO:0003924	AT1G60500.1	DRP4C	Dynamin related protein 4C
Eucgr.D00923.1	0.199432	9.39768e-05	PF07714,PF08276,PF12398,PF01453,PF11883,PF00954	PTHR24420:SF552,PTHR24420	KOG1187	GO:0004672,GO:0048544,GO:0006468,GO:0004674	AT4G21380.1	ARK3,RK3	receptor kinase 3
Eucgr.C01737.1	0.199012	0.000441336	PF12796,PF13962	PTHR24177	KOG4412		AT5G15500.2		Ankyrin repeat family protein
Eucgr.H03757.1	0.198403	0.00494833	PF00550	PTHR20863:SF29,PTHR20863	KOG1748		AT4G25050.1	ACP4	acyl carrier protein 4
Eucgr.F02079.1	0.198069	0.000551287	PF00664,PF00005	PTHR24223:SF181,PTHR24223	KOG0054	GO:0055085,GO:0005524,GO:0006810,GO:0016021,GO:0016887,GO:0042626	AT3G13080.1	ATMRP3,MRP3	multidrug resistance-associated protein 3
Eucgr.H05141.1	0.197629	0.000189405	PF06839,PF01131,PF01751,PF01396	PTHR11390:SF23,PTHR11390	KOG1956	GO:0003916,GO:0003917,GO:0008270,GO:0003677,GO:0006265,GO:0005694	AT5G63920.1	TOP3A	topoisomerase 3alpha
Eucgr.C04171.1	0.195706	0.000730207	PF00448,PF02978,PF02881	PTHR11564:SF5,PTHR11564	KOG0780	GO:0005525,GO:0008312,GO:0048500,GO:0006614	AT1G48900.1		Signal recognition particle, SRP54 subunit protein
Eucgr.E03977.1	0.195111	0.00933437	PF03171,PF14226	PTHR10209	KOG0143	GO:0055114,GO:0016706,GO:0016491	AT1G05010.1	ACO4,EAT1,EFE	ethylene-forming enzyme
Eucgr.K03272.1	0.195109	0.00543348	PF14226,PF03171	PTHR10209	KOG0143	GO:0055114,GO:0016706,GO:0016491	AT1G06620.1		2-oxoglutarate (2OG) and Fe(II)-dependent oxygenase superfamily protein
Eucgr.C01349.1	0.195037	0.00223235	PF00400	PTHR22847:SF324,PTHR22847		GO:0005515,GO:0006355	AT3G15880.2	TPR4,WSIP2	WUS-interacting protein 2
Eucgr.F00747.1	0.194815	0.00166372	PF00903,PF12681	PTHR10374,PTHR10374:SF6	KOG2943		AT1G11840.3	ATGLX1,GLX1	glyoxalase I homolog
Eucgr.F01021.1	0.194155	0.000661857	PF00931,PF13855,PF13504	PTHR23155,PTHR23155:SF461	KOG4658	GO:0005515,GO:0043531	AT1G12210.1	RFL1	RPS5-like 1
Eucgr.J02518.1	0.19368	0.000104219	PF00182	PTHR22595:SF34,PTHR22595	KOG4742	GO:0004568,GO:0016998,GO:0006032	AT3G12500.1	ATHCHIB,B-CHI,CHI-B,HCHIB,PR-3,PR3	basic chitinase
Eucgr.A02445.1	0.193421	0.000884969	PF05553				AT3G57950.1
Eucgr.C03983.1	0.193311	0.00160237	PF06094	PTHR31544			AT2G24390.1		AIG2-like (avirulence induced gene) family protein
Eucgr.J01357.1	0.192955	0.00674912					AT3G29000.1		Calcium-binding EF-hand family protein
Eucgr.E00814.1	0.19222	0.00244666	PF03018	PTHR21495:SF40,PTHR21495			AT1G64160.1		Disease resistance-responsive (dirigent-like protein) family protein
Eucgr.F00338.1	0.191912	5.94163e-05	PF00201	PTHR11926:SF143,PTHR11926	KOG1192	GO:0008152,GO:0016758	AT1G22360.1	AtUGT85A2,UGT85A2	UDP-glucosyl transferase 85A2
Eucgr.F02110.1	0.191719	0.00795459	PF00717	PTHR10806		GO:0008233,GO:0016020,GO:0006465	AT1G52600.1		Peptidase S24/S26A/S26B/S26C family protein
Eucgr.K03012.1	0.19118	0.0113317	PF13414,PF07714	PTHR24420:SF732,PTHR24420		GO:0004672,GO:0006468	AT3G54030.1		Protein kinase protein with tetratricopeptide repeat domain
Eucgr.D00807.1	0.191168	0.00983525	PF13968,PF04578	PTHR31325,PTHR31325:SF0			AT5G45470.1		Protein of unknown function (DUF594)
Eucgr.J02358.1	0.191123	5.9552e-06	PF14363,PF00004	PTHR23070:SF12,PTHR23070	KOG0743	GO:0005524	AT3G50930.1	BCS1	cytochrome BC1 synthesis
Eucgr.H02638.1	0.190902	7.45659e-07	PF00201	PTHR11926:SF98,PTHR11926	KOG1192	GO:0008152,GO:0016758	AT4G15550.1	IAGLU	indole-3-acetate beta-D-glucosyltransferase
Eucgr.B00416.1	0.190738	0.00113811	PF00106	PTHR24322,PTHR24322:SF289	KOG1199	GO:0008152,GO:0016491	AT3G29250.2		NAD(P)-binding Rossmann-fold superfamily protein
Eucgr.G00515.1	0.190066	0.00424586	PF00931	PTHR23155,PTHR23155:SF461	KOG4658	GO:0043531	AT4G27190.1		NB-ARC domain-containing disease resistance protein
Eucgr.K02839.1	0.189701	0.00375685	PF01592	PTHR10093	KOG3361	GO:0051536,GO:0005506,GO:0016226	AT4G22220.1	ATISU1,ISU1	SufE/NifU family protein
Eucgr.E02875.1	0.189564	0.0014457
Eucgr.K03318.1	0.189553	0.00342114	PF00125	PTHR23430:SF32,PTHR23430	KOG1757	GO:0003677	AT3G54560.1	HTA11	histone H2A 11
Eucgr.H02415.1	0.18954	0.00272136	PF08240,PF00107	PTHR11695,PTHR11695:SF426	KOG0023	GO:0055114,GO:0008270,GO:0016491	AT4G39330.1	ATCAD9,CAD9	cinnamyl alcohol dehydrogenase 9
Eucgr.H04069.1	0.189454	0.000128307	PF04043	PTHR31080:SF1,PTHR31080		GO:0030599,GO:0004857	AT1G47960.1	ATC/VIF1,C/VIF1	cell wall / vacuolar inhibitor of fructosidase 1
Eucgr.E01863.1	0.189328	0.00138214	PF01582,PF00931	PTHR11017:SF146,PTHR11017	KOG4658	GO:0005515,GO:0007165,GO:0043531	AT5G36930.2		Disease resistance protein (TIR-NBS-LRR class) family
Eucgr.I00506.1	0.188759	0.0032597	PF12697	PTHR10992:SF742,PTHR10992	KOG1454		AT4G39955.1		alpha/beta-Hydrolases superfamily protein
Eucgr.I00447.1	0.188669	0.000118514		PTHR11926,PTHR11926:SF152		GO:0008152,GO:0016758	AT4G34131.1	UGT73B3	UDP-glucosyl transferase 73B3
Eucgr.F02779.1	0.188512	0.000381261	PF13855,PF08263,PF00560	PTHR24420	KOG0472	GO:0005515	AT3G11080.1	AtRLP35,RLP35	receptor like protein 35
Eucgr.F01522.1	0.188488	0.00218672
Eucgr.A01201.1	0.188226	6.19397e-05	PF13410,PF13417	PTHR11260:SF123,PTHR11260	KOG0406	GO:0005515	AT5G02790.1	GSTL3	Glutathione S-transferase family protein
Eucgr.H03077.1	0.188226	0.00108672
Eucgr.H01810.1	0.187269	0.00435675	PF13855,PF00931,PF00560	PTHR11017:SF146,PTHR11017		GO:0005515,GO:0043531	AT5G17680.1		disease resistance protein (TIR-NBS-LRR class), putative
Eucgr.I01895.1	0.186551	0.000397671	PF00664,PF00005	PTHR24221,PTHR24221:SF149		GO:0055085,GO:0005524,GO:0006810,GO:0016021,GO:0016887,GO:0042626	AT3G28345.1		ABC transporter family protein
Eucgr.E02315.1	0.186184	0.000878206	PF00931,PF01582	PTHR11017:SF146,PTHR11017		GO:0005515,GO:0007165,GO:0043531	AT5G17680.1		disease resistance protein (TIR-NBS-LRR class), putative
Eucgr.H03074.1	0.185262	6.18792e-06
Eucgr.H03611.1	0.18493	0.0006773	PF01738	PTHR17630,PTHR17630:SF44	KOG3043	GO:0016787	AT3G23600.1		alpha/beta-Hydrolases superfamily protein
Eucgr.H00200.1	0.184185	0.00558681	PF14577,PF14576				AT3G01680.1
Eucgr.H04985.1	0.183788	0.0046669	PF12799,PF13855,PF13504,PF08263,PF00560	PTHR24420	KOG0472	GO:0005515	AT2G34930.1		disease resistance family protein / LRR family protein
Eucgr.D00024.1	0.180628	2.61463e-05	PF00043,PF13417	PTHR11260,PTHR11260:SF39	KOG0406	GO:0005515	AT2G29420.1	ATGSTU7,GST25,GSTU7	glutathione S-transferase tau 7
Eucgr.I00224.1	0.180539	1.75099e-05	PF08240,PF00107	PTHR11695,PTHR11695:SF432	KOG0022	GO:0055114,GO:0008270,GO:0016491	AT1G77120.1	ADH,ADH1,ATADH,ATADH1	alcohol dehydrogenase 1
Eucgr.E03412.1	0.180268	0.0003083	PF01494	PTHR13789:SF185,PTHR13789			AT5G05320.1		FAD/NAD(P)-binding oxidoreductase family protein
Eucgr.F01088.1	0.179961	0.00143388	PF08241	PTHR10108:SF705,PTHR10108		GO:0008168,GO:0008152	AT5G54400.1		S-adenosyl-L-methionine-dependent methyltransferases superfamily protein
Eucgr.G03314.1	0.179646	0.0118075	PF00067	PTHR24298		GO:0055114,GO:0005506,GO:0020037,GO:0016705	AT3G26300.1	CYP71B34	cytochrome P450, family 71, subfamily B, polypeptide 34
Eucgr.E00105.1	0.178007	0.00206031	PF00295	PTHR31339:SF7,PTHR31339		GO:0005975,GO:0004650	AT3G61490.1		Pectin lyase-like superfamily protein
Eucgr.C03957.1	0.177555	0.00113405	PF01582,PF00560,PF00931	PTHR23155:SF461,PTHR23155		GO:0005515,GO:0007165,GO:0043531	AT3G25510.1		disease resistance protein (TIR-NBS-LRR class), putative
Eucgr.I02401.1	0.176443	0.00024473	PF00004,PF14363	PTHR23070:SF12,PTHR23070	KOG0743	GO:0005524	AT3G50930.1	BCS1	cytochrome BC1 synthesis
Eucgr.H04082.1	0.176362	0.00824282	PF00249	PTHR10641,PTHR10641:SF494		GO:0003682	AT3G06490.1	AtMYB108,BOS1,MYB108	myb domain protein 108
Eucgr.H00273.1	0.175897	0.000287972	PF00201	PTHR11926,PTHR11926:SF153	KOG1192	GO:0008152,GO:0016758	AT1G05680.1	UGT74E2	Uridine diphosphate glycosyltransferase 74E2
Eucgr.L02324.1	0.175714	5.77509e-05	PF00067	PTHR24282,PTHR24282:SF16	KOG0157	GO:0055114,GO:0005506,GO:0020037,GO:0016705	AT2G26710.1	BAS1,CYP72B1,CYP734A1	Cytochrome P450 superfamily protein
Eucgr.I00747.1	0.175251	0.0011878	PF00067	PTHR24298:SF61,PTHR24298	KOG0156	GO:0055114,GO:0005506,GO:0020037,GO:0016705	AT4G37370.1	CYP81D8	cytochrome P450, family 81, subfamily D, polypeptide 8
Eucgr.C02632.1	0.175127	0.00595331	PF00931	PTHR11017:SF146,PTHR11017		GO:0043531	AT2G16870.1		Disease resistance protein (TIR-NBS-LRR class) family
Eucgr.G02369.1	0.174651	0.00395729	PF00005,PF01061	PTHR19241:SF195,PTHR19241	KOG0061	GO:0016020,GO:0005524,GO:0016887	AT3G25620.2		ABC-2 type transporter family protein
Eucgr.I00445.1	0.174062	0.000194255	PF00201	PTHR11926:SF152,PTHR11926	KOG1192	GO:0008152,GO:0016758	AT4G34131.1	UGT73B3	UDP-glucosyl transferase 73B3
Eucgr.E03203.1	0.173674	0.00496879	PF13855,PF12799,PF00560,PF00931	PTHR23155:SF419,PTHR23155	KOG4658	GO:0005515,GO:0043531	AT3G14470.1		NB-ARC domain-containing disease resistance protein
Eucgr.A00940.1	0.173651	6.13571e-05	PF00201	PTHR11926,PTHR11926:SF184	KOG1192	GO:0008152,GO:0016758	AT3G21760.1	HYR1	UDP-Glycosyltransferase superfamily protein
Eucgr.G00966.1	0.173405	9.20629e-06					AT5G09530.1		hydroxyproline-rich glycoprotein family protein
Eucgr.C00249.1	0.173355	0.0145725
Eucgr.L02396.1	0.173114	0.00335858	PF05705	PTHR12265:SF3,PTHR12265	KOG2521		AT2G15695.1		Protein of unknown function DUF829, transmembrane 53
Eucgr.E00317.1	0.173109	0.0125683	PF03330,PF01357	PTHR31692:SF2,PTHR31692			AT4G17030.1	AT-EXPR,ATEXLB1,ATEXPR1,ATHEXP BETA 3.1,EXLB1,EXPR	expansin-like B1
Eucgr.H01095.1	0.173029	0.000381556	PF00759	PTHR22298,PTHR22298:SF32		GO:0005975,GO:0004553	AT4G02290.1	AtGH9B13,GH9B13	glycosyl hydrolase 9B13
Eucgr.A02761.1	0.172441	0.000589814	PF03600	PTHR10283,PTHR10283:SF21	KOG2639	GO:0055085,GO:0016021	AT1G02260.1		Divalent ion symporter
Eucgr.C01693.1	0.172086	4.08649e-05	PF00560,PF13855	PTHR23155		GO:0005515	AT1G27180.1		disease resistance protein (TIR-NBS-LRR class), putative
Eucgr.H03079.1	0.172049	0.00206477
Eucgr.D00912.1	0.172043	0.00654481	PF08276,PF00954,PF07714,PF01453	PTHR24420:SF659,PTHR24420	KOG1187	GO:0004672,GO:0048544,GO:0006468	AT1G11340.1		S-locus lectin protein kinase family protein
Eucgr.L02232.1	0.171803	0.0107103	PF00011	PTHR11527	KOG0710		AT1G53540.1		HSP20-like chaperones superfamily protein
Eucgr.H03075.1	0.17069	4.98701e-05
Eucgr.F00839.1	0.170292	0.00389238	PF00931,PF13855	PTHR23155,PTHR23155:SF461		GO:0005515,GO:0043531	AT4G27190.1		NB-ARC domain-containing disease resistance protein
Eucgr.L03708.1	0.170097	0.0117225
Eucgr.J01092.1	0.169372	0.000109124	PF00069	PTHR24349:SF102,PTHR24349	KOG0032	GO:0004672,GO:0006468,GO:0005524	AT1G12680.1	PEPKR2	phosphoenolpyruvate carboxylase-related kinase 2
Eucgr.K02556.1	0.169128	0.000108321	PF07645,PF00069,PF08488,PF13947	PTHR24420:SF526,PTHR24420	KOG1187	GO:0004672,GO:0005509,GO:0006468,GO:0004674,GO:0030247,GO:0005524,GO:0016021	AT1G16120.1	WAKL1	wall associated kinase-like 1
Eucgr.K00909.1	0.169079	0.000803439	PF12609				AT4G10270.1		Wound-responsive family protein
Eucgr.G01057.1	0.168908	0.000191136
Eucgr.F00378.1	0.168535	0.000351549	PF00046,PF02183	PTHR24326,PTHR24326:SF176	KOG0483	GO:0006355,GO:0005634,GO:0003677,GO:0003700,GO:0043565	AT4G40060.1	ATHB-16,ATHB16,HB16	homeobox protein 16
Eucgr.J01346.1	0.16786	0.00148526	PF01490	PTHR22950,PTHR22950:SF191	KOG1303		AT3G28960.1		Transmembrane amino acid transporter family protein
Eucgr.E04213.1	0.16744	0.00842185	PF00403	PTHR22814,PTHR22814:SF34	KOG1603	GO:0030001,GO:0046872	AT4G05030.1		Copper transport protein family
Eucgr.J02129.1	0.16682	0.00022819	PF07847	PTHR22966:SF1,PTHR22966	KOG4281	GO:0055114,GO:0047800	AT5G39890.1		Protein of unknown function (DUF1637)
Eucgr.F02578.1	0.164848	0.011926	PF02309	PTHR31734,PTHR31734:SF5		GO:0006355,GO:0005634	AT3G15540.1	IAA19,MSG2	indole-3-acetic acid inducible 19
Eucgr.C01311.1	0.16476	0.00247567					AT5G09900.3	EMB2107,MSA,RPN5A	26S proteasome regulatory subunit, putative (RPN5)
Eucgr.L03214.1	0.164157	0.000524071	PF00011	PTHR11527	KOG0710		AT1G53540.1		HSP20-like chaperones superfamily protein
Eucgr.E02441.1	0.163223	0.00471959	PF07714,PF01657	PTHR24420:SF718,PTHR24420	KOG1187	GO:0004672,GO:0006468	AT4G23180.1	CRK10,RLK4	cysteine-rich RLK (RECEPTOR-like protein kinase) 10
Eucgr.L00551.1	0.16271	0.0121079
Eucgr.G01011.1	0.162429	0.00673022	PF00139,PF00069	PTHR24420:SF633,PTHR24420	KOG1187	GO:0004672,GO:0006468,GO:0005524,GO:0030246	AT5G10530.1		Concanavalin A-like lectin protein kinase family protein
Eucgr.L00991.1	0.162375	0.00045684	PF00201	PTHR11926:SF143,PTHR11926	KOG1192	GO:0008152,GO:0016758	AT1G22360.1	AtUGT85A2,UGT85A2	UDP-glucosyl transferase 85A2
Eucgr.C00065.1	0.162327	0.00269913	PF00067	PTHR24298,PTHR24298:SF56	KOG0156	GO:0055114,GO:0005506,GO:0020037,GO:0016705	AT2G30490.1	ATC4H,C4H,CYP73A5,REF3	cinnamate-4-hydroxylase
Eucgr.D02187.1	0.161818	0.0107978	PF02519				AT2G35290.1
Eucgr.K01588.1	0.16086	0.000612637	PF07714	PTHR24420,PTHR24420:SF727	KOG1187	GO:0004672,GO:0006468	AT4G33430.1	ATBAK1,ATSERK3,BAK1,ELG,RKS10,SERK3	BRI1-associated receptor kinase
Eucgr.G01685.1	0.160628	0.00141663	PF01095	PTHR31321:SF10,PTHR31321		GO:0005618,GO:0030599,GO:0042545	AT2G21610.1	ATPE11,PE11	pectinesterase 11
Eucgr.J00967.1	0.16054	0.00164193					AT5G02020.1
Eucgr.I02241.1	0.160283	0.00351092	PF13193,PF00501	PTHR24095:SF119,PTHR24095	KOG1176	GO:0003824,GO:0008152	AT1G20560.1	AAE1	acyl activating enzyme 1
Eucgr.D01382.1	0.159957	0.0117493	PF00350	PTHR11216:SF31,PTHR11216	KOG1954	GO:0005525,GO:0003924	AT4G05520.2	ATEHD2,EHD2	EPS15 homology domain 2
Eucgr.G00858.1	0.159555	0.0111302	PF08718	PTHR10219:SF28,PTHR10219	KOG4189	GO:0005737,GO:0017089,GO:0051861,GO:0046836	AT2G34690.1	ACD11	Glycolipid transfer protein (GLTP) family protein
Eucgr.D00640.1	0.158321	4.59377e-05	PF12481	PTHR11772,PTHR11772:SF9			AT4G27450.1		Aluminium induced protein with YGL and LRDR motifs
Eucgr.L03130.1	0.158	0.000242365	PF00067	PTHR24298		GO:0055114,GO:0005506,GO:0020037,GO:0016705	AT2G45550.1	CYP76C4	cytochrome P450, family 76, subfamily C, polypeptide 4
Eucgr.G02880.1	0.157674	0.0060077	PF00168	PTHR32246:SF18,PTHR32246	KOG1030	GO:0005515	AT1G09070.1	(AT)SRC2,SRC2	soybean gene regulated by cold-2
Eucgr.A02406.1	0.157348	0.00792727
Eucgr.L02872.1	0.156897	0.00106457	PF01582	PTHR11017:SF146,PTHR11017		GO:0005515,GO:0007165	AT5G36930.2		Disease resistance protein (TIR-NBS-LRR class) family
Eucgr.K01128.1	0.15666	0.00060334	PF04852	PTHR31165:SF3,PTHR31165			AT2G42610.2	LSH10	Protein of unknown function (DUF640)
Eucgr.E00663.1	0.156646	0.000324426	PF00403	PTHR22814,PTHR22814:SF5	KOG1603	GO:0030001,GO:0046872	AT1G01490.1		Heavy metal transport/detoxification superfamily protein
Eucgr.C01650.1	0.156235	0.00437589	PF12796,PF13962	PTHR24177,PTHR24177:SF11	KOG4412		AT5G50140.1		Ankyrin repeat family protein
Eucgr.A00059.1	0.15581	0.000446117	PF01138	PTHR11097,PTHR11097:SF9	KOG1613		AT1G60080.1		3\'-5\'-exoribonuclease family protein
Eucgr.H04367.1	0.155246	0.000948765	PF00248	PTHR11732:SF162,PTHR11732	KOG1575		AT1G60690.1		NAD(P)-linked oxidoreductase superfamily protein
Eucgr.I00450.1	0.155138	0.00035887	PF00201	PTHR11926:SF152,PTHR11926	KOG1192	GO:0008152,GO:0016758	AT4G34131.1	UGT73B3	UDP-glucosyl transferase 73B3
Eucgr.I00923.1	0.15325	0.0013252	PF01494,PF00498	PTHR13789,PTHR13789:SF186	KOG2614	GO:0005515	AT5G67030.1	ABA1,ATABA1,ATZEP,IBS3,LOS6,NPQ2,ZEP	zeaxanthin epoxidase (ZEP) (ABA1)
Eucgr.G03307.1	0.153087	0.00905411	PF00067	PTHR24286,PTHR24286:SF11	KOG0157	GO:0055114,GO:0005506,GO:0020037,GO:0016705	AT1G12740.1	CYP87A2	cytochrome P450, family 87, subfamily A, polypeptide 2
Eucgr.D01537.1	0.152906	0.00102582	PF13962,PF13857,PF12796,PF00023	PTHR24177,PTHR24177:SF11	KOG4412	GO:0005515	AT4G03500.1		Ankyrin repeat family protein
Eucgr.H04605.1	0.152882	0.00107233
Eucgr.D02070.1	0.152872	0.00117711	PF00011	PTHR11527,PTHR11527:SF17			AT4G25200.1	ATHSP23.6-MITO,HSP23.6-MITO	mitochondrion-localized small heat shock protein 23.6
Eucgr.F04338.1	0.152821	0.0128524	PF09588				AT1G13810.1		Restriction endonuclease, type II-like superfamily protein
Eucgr.L03521.1	0.152589	0.00759375	PF00467,PF01777	PTHR10497,PTHR10497:SF0	KOG3418	GO:0005622,GO:0003735,GO:0005840,GO:0006412	AT4G15000.1		Ribosomal L27e protein family
Eucgr.G00063.1	0.152355	0.000234015					AT3G14460.1		LRR and NB-ARC domains-containing disease resistance protein
Eucgr.D02334.1	0.151949	0.00139739	PF02179			GO:0051087	AT2G46240.1	ATBAG6,BAG6	BCL-2-associated athanogene 6
Eucgr.C01339.1	0.151184	0.0021959	PF00560,PF13855	PTHR23155		GO:0005515	AT1G69550.1		disease resistance protein (TIR-NBS-LRR class)
Eucgr.C02517.1	0.151043	0.000679259	PF03006	PTHR20855,PTHR20855:SF32	KOG0748	GO:0016021	AT4G30850.2	HHP2	heptahelical transmembrane protein2
Eucgr.J01966.1	0.151002	0.00141629	PF00011	PTHR11527	KOG0710		AT1G53540.1		HSP20-like chaperones superfamily protein
Eucgr.F02784.1	0.15098	1.18673e-06	PF00314	PTHR31048			AT1G75050.1		Pathogenesis-related thaumatin superfamily protein
Eucgr.C04001.1	0.150863	0.00116409					AT5G24860.1	ATFPF1,FPF1	flowering promoting factor 1
Eucgr.H03145.1	0.150376	0.000330118	PF02518,PF00072,PF01590	PTHR24423,PTHR24423:SF426	KOG0519	GO:0005515,GO:0000160	AT3G23150.1	ETR2	Signal transduction histidine kinase, hybrid-type, ethylene sensor
Eucgr.H00189.1	0.150047	0.00012833	PF03552	PTHR13301,PTHR13301:SF26		GO:0030244,GO:0016020,GO:0016760	AT4G24000.1	ATCSLG2,CSLG2	cellulose synthase like G2
Eucgr.E03400.1	0.148578	2.29281e-05	PF01494	PTHR13789,PTHR13789:SF185	KOG2614		AT5G05320.1		FAD/NAD(P)-binding oxidoreductase family protein
Eucgr.H02573.1	0.148328	3.13048e-05	PF00043,PF13417	PTHR11260:SF39,PTHR11260	KOG0406	GO:0005515	AT3G09270.1	ATGSTU8,GSTU8	glutathione S-transferase TAU 8
Eucgr.D01823.1	0.148205	0.00237197	PF04116	PTHR31899:SF1,PTHR31899		GO:0055114,GO:0005506,GO:0006633,GO:0016491	AT4G25700.1	B1,BCH1,BETA-OHASE 1,chy1	beta-hydroxylase 1
Eucgr.K00432.1	0.147801	0.00684574	PF00069	PTHR24420,PTHR24420:SF561	KOG1187	GO:0004672,GO:0006468,GO:0005524	AT4G18250.1		receptor serine/threonine kinase, putative
Eucgr.D02263.1	0.147635	2.48592e-05	PF00106	PTHR24322,PTHR24322:SF295	KOG1208	GO:0008152,GO:0016491	AT3G61220.1		NAD(P)-binding Rossmann-fold superfamily protein
Eucgr.E01000.1	0.147416	0.012959
Eucgr.G00723.1	0.147195	0.0145789					AT4G26090.1	RPS2	NB-ARC domain-containing disease resistance protein
Eucgr.A00087.1	0.147093	0.0143542	PF03101	PTHR31669			AT2G43280.1		Far-red impaired responsive (FAR1) family protein
Eucgr.E00779.1	0.147088	1.21583e-05	PF00403	PTHR22814:SF5,PTHR22814	KOG1603	GO:0030001,GO:0046872	AT1G01490.2		Heavy metal transport/detoxification superfamily protein
Eucgr.H04550.1	0.146736	0.00257525	PF03083	PTHR10791,PTHR10791:SF29	KOG1623		AT4G15920.1		Nodulin MtN3 family protein
Eucgr.C04170.1	0.146315	7.92361e-05	PF00071	PTHR24071	KOG0096	GO:0005525,GO:0007264	AT5G55190.1	ATRAN3,RAN3	RAN GTPase 3
Eucgr.C01367.1	0.14517	0.00734588	PF12799,PF00560	PTHR23155	KOG0472	GO:0005515	AT1G69550.1		disease resistance protein (TIR-NBS-LRR class)
Eucgr.H00599.1	0.144071	0.00159421	PF00226	PTHR12763,PTHR12763:SF26	KOG0723		AT2G35795.1		Chaperone DnaJ-domain superfamily protein
Eucgr.C01411.1	0.144045	0.00844385
Eucgr.J00890.1	0.143927	6.80851e-05		PTHR10887,PTHR10887:SF331			AT1G05460.1	SDE3	P-loop containing nucleoside triphosphate hydrolases superfamily protein
Eucgr.E00750.1	0.14337	0.000181853	PF00931	PTHR23155:SF419,PTHR23155	KOG4658	GO:0043531	AT5G43470.2	HRT,RCY1,RPP8	Disease resistance protein (CC-NBS-LRR class) family
Eucgr.E01232.1	0.143345	0.00690897	PF01294	PTHR11722,PTHR11722:SF0	KOG3295	GO:0005622,GO:0003735,GO:0005840,GO:0006412	AT3G49010.2	ATBBC1,BBC1,RSU2	breast basic conserved 1
Eucgr.H02377.1	0.143183	0.00423809
Eucgr.G02874.1	0.142608	0.00233472	PF13259				AT3G54880.1
Eucgr.H00603.1	0.141879	0.00725498		PTHR10217:SF475,PTHR10217			AT3G17700.1	ATCNGC20,CNBT1,CNGC20	cyclic nucleotide-binding transporter 1
Eucgr.I01007.1	0.141645	0.00612589	PF12697	PTHR10992,PTHR10992:SF56	KOG2382		AT2G23620.1	ATMES1,MES1	methyl esterase 1
Eucgr.I02524.1	0.14041	0.00101816	PF01419	PTHR23244:SF249,PTHR23244			AT1G19715.2		Mannose-binding lectin superfamily protein
Eucgr.A02853.1	0.140077	0.00877082	PF07859	PTHR23024,PTHR23024:SF113	KOG1515	GO:0016787,GO:0008152	AT5G62180.1	AtCXE20,CXE20	carboxyesterase 20
Eucgr.I01609.1	0.140074	0.00577142	PF00153	PTHR24089,PTHR24089:SF50	KOG0767		AT5G14040.1	PHT3;1	phosphate transporter 3;1
Eucgr.E02951.1	0.139988	0.00401721	PF00201	PTHR11926,PTHR11926:SF152	KOG1192	GO:0008152,GO:0016758	AT4G34131.1	UGT73B3	UDP-glucosyl transferase 73B3
Eucgr.F00215.1	0.139786	0.0104509	PF00447	PTHR10015,PTHR10015:SF146	KOG0627	GO:0006355,GO:0005634,GO:0003700,GO:0043565,GO:0009408	AT1G46264.1	AT-HSFB4,HSFB4,SCZ	heat shock transcription factor B4
Eucgr.L02184.1	0.139576	0.000242885	PF00724	PTHR22893:SF34,PTHR22893	KOG0134	GO:0010181,GO:0055114,GO:0016491	AT2G06050.1	DDE1,OPR3	oxophytodienoate-reductase 3
Eucgr.E03649.1	0.139494	0.0020393	PF08276,PF00954,PF07714,PF01453	PTHR24420,PTHR24420:SF659	KOG1187	GO:0004672,GO:0048544,GO:0006468	AT4G27290.1		S-locus lectin protein kinase family protein
Eucgr.I01187.1	0.139134	4.20079e-05	PF03171,PF14226	PTHR10209	KOG0143	GO:0055114,GO:0016706,GO:0016491	AT3G19000.1		2-oxoglutarate (2OG) and Fe(II)-dependent oxygenase superfamily protein
Eucgr.J02376.1	0.138741	0.00103693	PF00004,PF14363	PTHR23070,PTHR23070:SF12	KOG0743	GO:0005524	AT3G50930.1	BCS1	cytochrome BC1 synthesis
Eucgr.A02070.1	0.13803	0.000130003	PF02365	PTHR31719:SF3,PTHR31719		GO:0006355,GO:0003677	AT3G04070.1	anac047,NAC047	NAC domain containing protein 47
Eucgr.G00550.1	0.137958	1.3784e-05	PF13855,PF00931	PTHR23155,PTHR23155:SF461	KOG4658	GO:0005515,GO:0043531	AT4G27190.1		NB-ARC domain-containing disease resistance protein
Eucgr.H01748.1	0.137615	0.00452331	PF01582	PTHR11017:SF146,PTHR11017		GO:0005515,GO:0007165	AT5G36930.1		Disease resistance protein (TIR-NBS-LRR class) family
Eucgr.J02620.1	0.13742	0.00510059	PF14299	PTHR32278:SF3,PTHR32278			AT4G19840.1	ATPP2-A1,ATPP2A-1,PP2-A1	phloem protein 2-A1
Eucgr.D02666.1	0.136019	0.0060312	PF07887	PTHR31713:SF1,PTHR31713			AT4G25800.1		Calmodulin-binding protein
Eucgr.C00013.1	0.135969	0.00634984		PTHR17204:SF18,PTHR17204			AT5G46400.1	AT PRP39-2,PRP39-2	Tetratricopeptide repeat (TPR)-like superfamily protein
Eucgr.L03085.1	0.135953	0.00435623	PF03492	PTHR31009,PTHR31009:SF4		GO:0008168	AT1G15125.1		S-adenosyl-L-methionine-dependent methyltransferases superfamily protein
Eucgr.A01691.1	0.135538	0.00161061	PF00201	PTHR11926:SF146,PTHR11926	KOG1192	GO:0008152,GO:0016758	AT2G36970.1		UDP-Glycosyltransferase superfamily protein
Eucgr.D01246.1	0.135388	0.000435894	PF13962,PF12796,PF13857	PTHR24177,PTHR24177:SF11	KOG4412		AT4G03500.1		Ankyrin repeat family protein
Eucgr.C01432.1	0.135303	0.00794606
Eucgr.C04162.1	0.135281	1.16925e-07	PF00955	PTHR11453,PTHR11453:SF31		GO:0016020,GO:0005452,GO:0006820,GO:0016021	AT1G15460.1	ATBOR4,BOR4	HCO3- transporter family
Eucgr.I00824.1	0.132588	0.00165175	PF10551,PF03101	PTHR31669			AT4G38180.1	FRS5	FAR1-related sequence 5
Eucgr.C00675.1	0.132277	0.000567368	PF03106	PTHR31221,PTHR31221:SF5		GO:0006355,GO:0003700,GO:0043565	AT5G26170.1	ATWRKY50,WRKY50	WRKY DNA-binding protein 50
Eucgr.E00909.1	0.132071	0.00425199					AT1G64520.1	RPN12a	regulatory particle non-ATPase 12A
Eucgr.E00152.1	0.131745	0.00803323	PF01344,PF00646	PTHR24414:SF30,PTHR24414		GO:0005515	AT3G61350.1	SKIP4	SKP1 interacting partner 4
Eucgr.G00064.1	0.131633	9.90001e-07	PF00931	PTHR23155,PTHR23155:SF461	KOG4658	GO:0043531	AT4G27190.1		NB-ARC domain-containing disease resistance protein
Eucgr.B03107.1	0.131273	6.29075e-05	PF00067	PTHR24282,PTHR24282:SF16	KOG0157	GO:0055114,GO:0005506,GO:0020037,GO:0016705	AT2G26710.1	BAS1,CYP72B1,CYP734A1	Cytochrome P450 superfamily protein
Eucgr.H03078.1	0.130656	2.44468e-05
Eucgr.B01199.1	0.130257	0.00949589	PF00067	PTHR24298,PTHR24298:SF49		GO:0055114,GO:0005506,GO:0020037,GO:0016705	AT2G45570.1	CYP76C2	cytochrome P450, family 76, subfamily C, polypeptide 2
Eucgr.B02874.1	0.129274	0.0107947
Eucgr.J01008.1	0.128473	1.3563e-05	PF00201	PTHR11926:SF145,PTHR11926	KOG1192	GO:0008152,GO:0016758	AT5G65550.1		UDP-Glycosyltransferase superfamily protein
Eucgr.G00826.1	0.127369	0.000172383
Eucgr.E04208.1	0.126831	0.00814578	PF13504,PF00403	PTHR22814,PTHR22814:SF34	KOG1603	GO:0005515,GO:0030001,GO:0046872	AT4G05030.1		Copper transport protein family
Eucgr.D01232.1	0.126325	0.000282005	PF13962,PF00023,PF12796	PTHR24177	KOG4412	GO:0005515	AT4G03500.1		Ankyrin repeat family protein
Eucgr.H03960.1	0.126088	0.00195892	PF13639	PTHR22764,PTHR22764:SF59	KOG4172	GO:0005515,GO:0008270	AT3G16720.1	ATL2,TL2	TOXICOS EN LEVADURA 2
Eucgr.F00486.1	0.125719	0.00265256	PF00150	PTHR10551,PTHR10551:SF9		GO:0030674,GO:0005975,GO:0004553,GO:0051015
Eucgr.H02187.1	0.125423	0.00778846	PF00931,PF01582,PF13855	PTHR11017,PTHR11017:SF146	KOG4658	GO:0005515,GO:0007165,GO:0043531	AT5G36930.2		Disease resistance protein (TIR-NBS-LRR class) family
Eucgr.K02769.1	0.125327	0.00135297	PF00112,PF08246	PTHR12411,PTHR12411:SF326	KOG1543	GO:0006508,GO:0008234	AT5G50260.1		Cysteine proteinases superfamily protein
Eucgr.L01241.1	0.124526	0.00904197	PF00201	PTHR11926,PTHR11926:SF184		GO:0008152,GO:0016758	AT2G29710.1		UDP-Glycosyltransferase superfamily protein
Eucgr.G00532.1	0.124214	0.000439952	PF00931	PTHR23155,PTHR23155:SF461	KOG4658	GO:0043531	AT4G27190.1		NB-ARC domain-containing disease resistance protein
Eucgr.E00336.1	0.123828	0.00145214	PF05368	PTHR10366:SF310,PTHR10366			AT4G39230.1		NmrA-like negative transcriptional regulator family protein
Eucgr.F00548.1	0.123247	0.0137076	PF00067	PTHR24286,PTHR24286:SF27		GO:0055114,GO:0005506,GO:0020037,GO:0016705	AT4G36380.1	ROT3	Cytochrome P450 superfamily protein
Eucgr.G02223.1	0.123064	8.02415e-06	PF08240,PF00107	PTHR11695:SF426,PTHR11695	KOG0023	GO:0055114,GO:0008270,GO:0016491	AT4G39330.1	ATCAD9,CAD9	cinnamyl alcohol dehydrogenase 9
Eucgr.E02593.1	0.123005	0.0045795
Eucgr.C03545.1	0.12239	5.34529e-05	PF00724	PTHR22893,PTHR22893:SF34	KOG0134	GO:0010181,GO:0055114,GO:0016491	AT2G06050.1	DDE1,OPR3	oxophytodienoate-reductase 3
Eucgr.A02772.1	0.122336	0.00357127	PF13516,PF13855,PF08263,PF00560	PTHR24420	KOG0472	GO:0005515	AT2G34930.1		disease resistance family protein / LRR family protein
Eucgr.A00133.1	0.122112	0.0114742	PF00407	PTHR31213,PTHR31213:SF5		GO:0009607,GO:0006952	AT1G24020.1	MLP423	MLP-like protein 423
Eucgr.F03292.1	0.121087	0.000299741	PF07939				AT2G42760.1
Eucgr.J02237.1	0.120792	0.00159746	PF03195	PTHR31301,PTHR31301:SF5			AT5G63090.1	LOB	Lateral organ boundaries (LOB) domain family protein
Eucgr.L00160.1	0.120032	0.00434271	PF00931	PTHR23155:SF461,PTHR23155	KOG4658	GO:0043531	AT4G27190.1		NB-ARC domain-containing disease resistance protein
Eucgr.L01310.1	0.119745	0.00182856	PF00107,PF08240	PTHR11695:SF426,PTHR11695	KOG0023	GO:0055114,GO:0008270,GO:0016491	AT4G37980.1	ATCAD7,CAD7,ELI3,ELI3-1	elicitor-activated gene 3-1
Eucgr.E00158.1	0.119431	0.00393882					AT1G01730.1
Eucgr.B02177.1	0.118595	0.00195272					AT2G38430.1
Eucgr.G01947.1	0.118441	0.00250982	PF07498			GO:0006353	AT1G06190.1		Rho termination factor
Eucgr.K00908.1	0.118193	0.00299406	PF12609				AT4G10270.1		Wound-responsive family protein
Eucgr.C01404.1	0.117333	0.00332345	PF00400	PTHR22847:SF324,PTHR22847	KOG0265	GO:0005515,GO:0006355	AT3G15880.1	TPR4,WSIP2	WUS-interacting protein 2
Eucgr.G02329.1	0.117004	0.00316146
Eucgr.K01283.1	0.116929	0.0138713	PF00234				AT2G38540.1	ATLTP1,LP1,LTP1	lipid transfer protein 1
Eucgr.A02088.1	0.116731	0.000267127	PF00106	PTHR24322:SF166,PTHR24322	KOG0725	GO:0008152,GO:0016491	AT4G13180.1		NAD(P)-binding Rossmann-fold superfamily protein
Eucgr.G00406.1	0.116681	0.00237811
Eucgr.B03687.1	0.116432	0.00899144	PF02341				AT5G19855.1		Chaperonin-like RbcX protein
Eucgr.E00091.1	0.116152	0.000242579	PF00704	PTHR31939		GO:0005975,GO:0004553	AT5G24090.1	ATCHIA,CHIA	chitinase A
Eucgr.K03036.1	0.115959	4.18897e-05	PF00043,PF13417	PTHR11260:SF39,PTHR11260	KOG0406	GO:0005515	AT3G09270.1	ATGSTU8,GSTU8	glutathione S-transferase TAU 8
Eucgr.J02812.1	0.115205	0.00239321	PF00560,PF08263,PF00069,PF13855	PTHR24420,PTHR24420:SF733	KOG1187	GO:0004672,GO:0005515,GO:0006468,GO:0005524	AT3G47570.1		Leucine-rich repeat protein kinase family protein
Eucgr.B00093.1	0.113991	0.00904962	PF03134	PTHR12300,PTHR12300:SF28			AT4G24960.1	ATHVA22D,HVA22D	HVA22 homologue D
Eucgr.D01883.1	0.113746	0.00771106	PF07876				AT2G32500.1		Stress responsive alpha-beta barrel domain protein
Eucgr.I01197.1	0.113569	0.00121443	PF03171,PF14226	PTHR10209	KOG0143	GO:0055114,GO:0016706,GO:0016491	AT3G19000.1		2-oxoglutarate (2OG) and Fe(II)-dependent oxygenase superfamily protein
Eucgr.C03542.1	0.112778	0.000250639	PF00724	PTHR22893,PTHR22893:SF34	KOG0134	GO:0010181,GO:0055114,GO:0016491	AT2G06050.3	DDE1,OPR3	oxophytodienoate-reductase 3
Eucgr.I00127.1	0.11239	0.00255274	PF03129,PF00587	PTHR11451:SF22,PTHR11451	KOG1637	GO:0006418,GO:0005524,GO:0000166,GO:0004812	AT5G26830.1		Threonyl-tRNA synthetase
Eucgr.L01850.1	0.112333	3.99024e-05	PF00043,PF13417	PTHR11260,PTHR11260:SF174	KOG0406	GO:0005515	AT1G17180.1	ATGSTU25,GSTU25	glutathione S-transferase TAU 25
Eucgr.D01087.1	0.112295	1.97053e-05	PF08240,PF00107	PTHR11695:SF426,PTHR11695	KOG0023	GO:0055114,GO:0008270,GO:0016491	AT4G37980.1	ATCAD7,CAD7,ELI3,ELI3-1	elicitor-activated gene 3-1
Eucgr.D00367.1	0.112065	0.00023127					AT1G29630.2		5\'-3\' exonuclease family protein
Eucgr.C03954.1	0.111571	0.0120343
Eucgr.C02851.1	0.111444	0.00612716	PF14226,PF03171	PTHR10209	KOG0143	GO:0055114,GO:0016706,GO:0016491	AT1G15550.1	ATGA3OX1,GA3OX1,GA4	gibberellin 3-oxidase 1
Eucgr.G02679.1	0.111136	0.000320867	PF00070,PF07992	PTHR22915:SF5,PTHR22915	KOG2495	GO:0055114,GO:0050660,GO:0016491	AT5G22140.1		FAD/NAD(P)-binding oxidoreductase family protein
Eucgr.E00039.1	0.111125	0.0117958
Eucgr.L02135.1	0.110459	0.0135142	PF00106	PTHR24322:SF295,PTHR24322		GO:0008152,GO:0016491	AT3G61220.1		NAD(P)-binding Rossmann-fold superfamily protein
Eucgr.L01754.1	0.110253	0.00452875	PF00400	PTHR22847,PTHR22847:SF403	KOG0316	GO:0005515	AT2G32700.7	LUH	LEUNIG_homolog
Eucgr.L02915.1	0.109871	0.00260453	PF13504,PF13855,PF00931	PTHR23155,PTHR23155:SF461		GO:0005515,GO:0043531	AT4G27220.1		NB-ARC domain-containing disease resistance protein
Eucgr.K00368.1	0.109497	0.00800102	PF00069	PTHR24420,PTHR24420:SF561	KOG1187	GO:0004672,GO:0006468,GO:0005524	AT5G38280.1	PR5K	PR5-like receptor kinase
Eucgr.L01528.1	0.108907	0.000749469	PF01453,PF00954,PF08276,PF00069	PTHR24420,PTHR24420:SF659	KOG1187	GO:0004672,GO:0048544,GO:0006468,GO:0005524	AT4G21380.1	ARK3,RK3	receptor kinase 3
Eucgr.H04911.1	0.108192	0.00028589
Eucgr.F00426.1	0.107113	0.00190124		PTHR32382:SF5,PTHR32382			AT3G60900.1	FLA10	FASCICLIN-like arabinogalactan-protein 10
Eucgr.C02358.1	0.106028	0.00339744	PF00069	PTHR24420,PTHR24420:SF561	KOG1187	GO:0004672,GO:0006468,GO:0005524	AT4G32300.1	SD2-5	S-domain-2 5
Eucgr.G00488.1	0.104871	0.00166266	PF14009				AT2G23690.1
Eucgr.D01241.1	0.104623	0.00107246
Eucgr.F01387.1	0.104563	0.000138352	PF00067	PTHR24282:SF16,PTHR24282	KOG0157	GO:0055114,GO:0005506,GO:0020037,GO:0016705	AT3G14690.1	CYP72A15	cytochrome P450, family 72, subfamily A, polypeptide 15
Eucgr.K00907.1	0.104294	0.00156411	PF12609				AT4G10270.1		Wound-responsive family protein
Eucgr.B00988.1	0.104227	0.0017237					AT3G17950.1
Eucgr.E02923.1	0.102445	0.00152669
Eucgr.A01873.1	0.101083	0.00957919	PF00891,PF08100	PTHR11746,PTHR11746:SF68	KOG3178	GO:0008171,GO:0046983	AT4G35160.1		O-methyltransferase family protein
Eucgr.B01942.1	0.100367	1.26194e-05	PF01397,PF03936	PTHR31225:SF1,PTHR31225		GO:0000287,GO:0016829,GO:0010333,GO:0008152	AT5G23960.2	ATTPS21,TPS21	terpene synthase 21
Eucgr.C01302.1	0.100209	0.00164438	PF02148,PF07576	PTHR24007:SF8,PTHR24007	KOG0804	GO:0008270	AT2G42160.1	BRIZ1	zinc finger (ubiquitin-hydrolase) domain-containing protein
Eucgr.K02511.1	0.10005	0.013272
Eucgr.C03332.1	0.0992794	0.000746216	PF13962	PTHR24177:SF10,PTHR24177			AT5G04700.1		Ankyrin repeat family protein
Eucgr.H04815.1	0.0991759	0.00210536	PF01658,PF07994	PTHR11510,PTHR11510:SF5	KOG0693	GO:0006021,GO:0004512,GO:0008654	AT2G22240.1	ATIPS2,ATMIPS2,MIPS2	myo-inositol-1-phosphate synthase 2
Eucgr.J00136.1	0.0984186	0.00390039					AT2G40475.1
Eucgr.B03449.1	0.0983544	0.00683363	PF01762,PF00337	PTHR11214,PTHR11214:SF95		GO:0006486,GO:0016020,GO:0030246,GO:0008378	AT1G26810.1	GALT1	galactosyltransferase1
Eucgr.B03545.1	0.0981571	0.00589398	PF06200,PF09425				AT5G13220.1	JAS1,JAZ10,TIFY9	jasmonate-zim-domain protein 10
Eucgr.J00611.1	0.0980794	0.00091768		PTHR11527,PTHR11527:SF98			AT2G27140.1		HSP20-like chaperones superfamily protein
Eucgr.K01099.1	0.0977527	0.00423687					AT2G31090.1
Eucgr.H01925.1	0.0977479	0.000380603	PF01476,PF07714	PTHR24420:SF626,PTHR24420	KOG1187	GO:0004672,GO:0006468	AT2G23770.1		protein kinase family protein / peptidoglycan-binding LysM domain-containing protein
Eucgr.B02124.1	0.0976881	0.00020376	PF00967	PTHR22595:SF1,PTHR22595		GO:0042742,GO:0050832	AT3G04720.1	HEL,PR-4,PR4	pathogenesis-related 4
Eucgr.D00769.1	0.0972998	0.0138443	PF01582	PTHR11017,PTHR11017:SF146		GO:0005515,GO:0007165	AT3G25510.1		disease resistance protein (TIR-NBS-LRR class), putative
Eucgr.C00804.1	0.0971567	0.00245699	PF08246,PF00112	PTHR12411	KOG1543	GO:0006508,GO:0008234	AT5G60360.1	AALP,ALP,SAG2	aleurain-like protease
Eucgr.E03871.1	0.0970283	0.0106677		PTHR22814:SF79,PTHR22814			AT4G16380.1		Heavy metal transport/detoxification superfamily protein
Eucgr.J02651.1	0.096561	0.000157456	PF00931,PF13855	PTHR23155,PTHR23155:SF461	KOG4658	GO:0005515,GO:0043531	AT4G27220.1		NB-ARC domain-containing disease resistance protein
Eucgr.B00219.1	0.0962748	6.74514e-05
Eucgr.I00773.1	0.0955177	0.000387312	PF00067	PTHR24298:SF61,PTHR24298	KOG0156	GO:0055114,GO:0005506,GO:0020037,GO:0016705	AT4G37370.1	CYP81D8	cytochrome P450, family 81, subfamily D, polypeptide 8
Eucgr.I00273.1	0.0950251	0.0105936	PF01494	PTHR13789,PTHR13789:SF185	KOG2614		AT5G05320.1		FAD/NAD(P)-binding oxidoreductase family protein
Eucgr.L03016.1	0.0948908	0.00174036	PF04511	PTHR11009,PTHR11009:SF8	KOG0858		AT4G29330.1	DER1	DERLIN-1
Eucgr.C03474.1	0.0943804	0.00147158	PF00956	PTHR11875,PTHR11875:SF7	KOG1507	GO:0006334,GO:0005634	AT2G19480.3	NAP1;2,NFA02,NFA2	nucleosome assembly protein 1;2
Eucgr.I01117.1	0.0942613	0.00118769	PF00201	PTHR11926:SF152,PTHR11926	KOG1192	GO:0008152,GO:0016758	AT4G34131.1	UGT73B3	UDP-glucosyl transferase 73B3
Eucgr.K02322.1	0.0938829	0.000561048	PF02893	PTHR31969,PTHR31969:SF1			AT5G08350.1		GRAM domain-containing protein / ABA-responsive protein-related
Eucgr.I00494.1	0.0938434	0.000108359	PF00201	PTHR11926,PTHR11926:SF152	KOG1192	GO:0008152,GO:0016758	AT4G34131.1	UGT73B3	UDP-glucosyl transferase 73B3
Eucgr.G00075.1	0.0937693	0.00094738	PF00854	PTHR11654:SF74,PTHR11654	KOG1237	GO:0016020,GO:0005215,GO:0006810	AT1G59740.1		Major facilitator superfamily protein
Eucgr.F02426.1	0.0937166	0.000246604	PF00069,PF00560,PF08263,PF13516,PF13855	PTHR24420:SF571,PTHR24420	KOG1187	GO:0005515,GO:0004672,GO:0006468,GO:0005524	AT1G35710.1		Protein kinase family protein with leucine-rich repeat domain
Eucgr.G00152.1	0.0927771	0.00120119	PF13855	PTHR23155	KOG0617	GO:0005515	AT5G15080.1		Protein kinase superfamily protein
Eucgr.I01876.1	0.0926508	0.00454271	PF01428	PTHR14677		GO:0008270	AT3G28210.1	PMZ,SAP12	zinc finger (AN1-like) family protein
Eucgr.C03552.1	0.0925585	0.000198336	PF00724	PTHR22893,PTHR22893:SF34		GO:0010181,GO:0055114,GO:0016491	AT2G06050.2	DDE1,OPR3	oxophytodienoate-reductase 3
Eucgr.H02908.1	0.0903355	1.89697e-05	PF13499			GO:0005509	AT4G13440.1		Calcium-binding EF-hand family protein
Eucgr.K00671.1	0.0899181	1.21258e-06
Eucgr.A00098.1	0.0898917	0.0020171					AT2G43390.1
Eucgr.I01801.1	0.0888184	8.62572e-05	PF13602,PF08240	PTHR11695,PTHR11695:SF294	KOG1198	GO:0055114,GO:0008270,GO:0016491	AT1G23740.1		Oxidoreductase, zinc-binding dehydrogenase family protein
Eucgr.L03158.1	0.088204	0.00128342	PF00197			GO:0004866	AT1G17860.1		Kunitz family trypsin and protease inhibitor protein
Eucgr.E01286.1	0.0879385	0.00281247	PF13516	PTHR23125			AT1G80630.1		RNI-like superfamily protein
Eucgr.L03504.1	0.0868677	0.000953113					AT4G13550.1		triglyceride lipases;triglyceride lipases
Eucgr.I00492.1	0.0859735	0.000496852	PF00201	PTHR11926:SF152,PTHR11926	KOG1192	GO:0008152,GO:0016758	AT4G34131.1	UGT73B3	UDP-glucosyl transferase 73B3
Eucgr.C01056.1	0.0859544	0.000104919	PF08523,PF01381	PTHR10245:SF10,PTHR10245	KOG3398	GO:0043565	AT3G24500.1	ATMBF1C,MBF1C	multiprotein bridging factor 1C
Eucgr.E00885.1	0.0855424	0.00556734	PF14009				AT3G61920.1
Eucgr.H01725.1	0.0852975	0.00198363
Eucgr.A01644.1	0.085145	0.000610288	PF00067	PTHR24298,PTHR24298:SF49	KOG0156	GO:0055114,GO:0005506,GO:0020037,GO:0016705	AT2G45550.1	CYP76C4	cytochrome P450, family 76, subfamily C, polypeptide 4
Eucgr.H03812.1	0.0845323	3.90528e-05	PF00931	PTHR23155,PTHR23155:SF402	KOG4658	GO:0043531	AT5G36930.2		Disease resistance protein (TIR-NBS-LRR class) family
Eucgr.H02706.1	0.0815232	0.00724425	PF04450				AT2G15220.1		Plant basic secretory protein (BSP) family protein
Eucgr.F04361.1	0.0806691	6.21568e-05	PF00892	PTHR31218,PTHR31218:SF12		GO:0016020	AT4G08290.1		nodulin MtN21 /EamA-like transporter family protein
Eucgr.D02254.1	0.0806388	0.00120899	PF00106	PTHR24322:SF295,PTHR24322	KOG1208	GO:0008152,GO:0016491	AT3G61220.2		NAD(P)-binding Rossmann-fold superfamily protein
Eucgr.K01602.1	0.0797847	0.000608705		PTHR24420,PTHR24420:SF727			AT1G71830.1	ATSERK1,SERK1	somatic embryogenesis receptor-like kinase 1
Eucgr.B02774.1	0.0795107	8.60346e-07	PF13417,PF00043	PTHR11260:SF174,PTHR11260	KOG0406	GO:0005515	AT1G78380.1	ATGSTU19,GST8,GSTU19	glutathione S-transferase TAU 19
Eucgr.G01807.1	0.0790405	0.0019967	PF07911				AT5G25840.1		Protein of unknown function (DUF1677)
Eucgr.K03192.1	0.0774135	3.33786e-07	PF13417,PF13410	PTHR11260:SF123,PTHR11260	KOG0406	GO:0005515	AT5G02790.1	GSTL3	Glutathione S-transferase family protein
Eucgr.H01421.1	0.0772861	0.000376038					AT5G17530.3		phosphoglucosamine mutase family protein
Eucgr.J00903.1	0.0771698	0.000296322	PF02338	PTHR12419:SF3,PTHR12419	KOG2605		AT5G04250.1		Cysteine proteinases superfamily protein
Eucgr.H02431.1	0.0739776	0.000359296	PF08240,PF00107	PTHR11695:SF426,PTHR11695	KOG0023	GO:0055114,GO:0008270,GO:0016491	AT4G39330.1	ATCAD9,CAD9	cinnamyl alcohol dehydrogenase 9
Eucgr.D01243.1	0.0739396	0.000241332	PF13962	PTHR24177:SF11,PTHR24177			AT4G03460.1		Ankyrin repeat family protein
Eucgr.C00883.1	0.0737471	0.0015035	PF01565,PF09265	PTHR13878:SF14,PTHR13878	KOG1231	GO:0055114,GO:0050660,GO:0019139,GO:0009690,GO:0008762,GO:0016491	AT5G56970.1	ATCKX3,CKX3	cytokinin oxidase 3
Eucgr.F01615.1	0.073524	0.00930042	PF00319,PF01486	PTHR11945,PTHR11945:SF142		GO:0006355,GO:0005634,GO:0003677,GO:0003700,GO:0046983	AT3G54340.1	AP3,ATAP3	K-box region and MADS-box transcription factor family protein
Eucgr.L03341.1	0.0730821	0.00214259	PF00069	PTHR24420:SF561,PTHR24420	KOG1187	GO:0004672,GO:0006468,GO:0005524	AT1G66980.1	SNC4	suppressor of npr1-1 constitutive 4
Eucgr.E02604.1	0.0726908	0.0098491	PF00931,PF01582	PTHR11017,PTHR11017:SF146		GO:0005515,GO:0007165,GO:0043531	AT5G17680.1		disease resistance protein (TIR-NBS-LRR class), putative
Eucgr.E04129.1	0.0724492	0.0055723	PF01657,PF00069	PTHR24420:SF718,PTHR24420	KOG1187	GO:0004672,GO:0006468,GO:0005524	AT4G23180.1	CRK10,RLK4	cysteine-rich RLK (RECEPTOR-like protein kinase) 10
Eucgr.B03440.1	0.072385	0.00191224	PF13417	PTHR11260,PTHR11260:SF39	KOG0406	GO:0005515	AT1G74590.1	ATGSTU10,GSTU10	glutathione S-transferase TAU 10
Eucgr.F03712.1	0.0709885	0.0114368	PF01479,PF00849	PTHR10436:SF88,PTHR10436	KOG1919	GO:0009982,GO:0009451,GO:0001522,GO:0003723	AT1G76050.2		Pseudouridine synthase family protein
Eucgr.C04188.1	0.0706067	1.81746e-05	PF00071	PTHR24071		GO:0005525,GO:0007264	AT5G55190.1	ATRAN3,RAN3	RAN GTPase 3
Eucgr.J00693.1	0.070546	0.00318318	PF04185	PTHR31956:SF5,PTHR31956		GO:0016788	AT2G26870.1	NPC2	non-specific phospholipase C2
Eucgr.F02788.1	0.0701347	0.000350977	PF14368				AT3G18280.1		Bifunctional inhibitor/lipid-transfer protein/seed storage 2S albumin superfamily protein
Eucgr.H03865.1	0.0701242	3.47785e-05	PF00314	PTHR31048			AT4G11650.1	ATOSM34,OSM34	osmotin 34
Eucgr.K01539.1	0.0697903	0.00109702
Eucgr.A02730.1	0.0689093	9.09401e-05	PF00403	PTHR22814	KOG1603	GO:0030001,GO:0046872	AT1G01490.2		Heavy metal transport/detoxification superfamily protein
Eucgr.K00039.1	0.0681377	0.00351349	PF14226,PF03171	PTHR10209	KOG0143	GO:0055114,GO:0016706,GO:0016491	AT5G24530.1	DMR6	2-oxoglutarate (2OG) and Fe(II)-dependent oxygenase superfamily protein
Eucgr.H00155.1	0.0678213	1.62644e-06	PF13417,PF00043	PTHR11260,PTHR11260:SF39	KOG0406	GO:0005515	AT2G29420.1	ATGSTU7,GST25,GSTU7	glutathione S-transferase tau 7
Eucgr.A01647.1	0.0677823	0.000584671	PF00067	PTHR24298:SF49,PTHR24298	KOG0156	GO:0055114,GO:0005506,GO:0020037,GO:0016705	AT2G45550.1	CYP76C4	cytochrome P450, family 76, subfamily C, polypeptide 4
Eucgr.C04379.1	0.067021	0.000670571	PF04101,PF06925	PTHR21015,PTHR21015:SF25		GO:0030259,GO:0009247,GO:0005975,GO:0030246,GO:0016758	AT5G20410.1	ATMGD2,MGD2	monogalactosyldiacylglycerol synthase 2
Eucgr.K03266.1	0.0661216	0.00266661	PF00847	PTHR31190,PTHR31190:SF3		GO:0006355,GO:0003700	AT3G23240.1	ATERF1,ERF1	ethylene response factor 1
Eucgr.B01742.1	0.0657682	0.000778037
Eucgr.E04047.1	0.0654026	0.00147865
Eucgr.F02406.1	0.065225	0.000264155	PF00067	PTHR24298:SF61,PTHR24298	KOG0156	GO:0055114,GO:0005506,GO:0020037,GO:0016705	AT4G31940.1	CYP82C4	cytochrome P450, family 82, subfamily C, polypeptide 4
Eucgr.L01585.1	0.0643145	0.00112512	PF01477	PTHR31718		GO:0005515	AT2G22170.1		Lipase/lipooxygenase, PLAT/LH2 family protein
Eucgr.J00162.1	0.0640535	0.000114812	PF02153	PTHR11811,PTHR11811:SF26		GO:0055114,GO:0004665,GO:0008977,GO:0006571	AT5G34930.1		arogenate dehydrogenase
Eucgr.I00317.1	0.062191	0.000235874	PF03106	PTHR31221,PTHR31221:SF5		GO:0006355,GO:0003700,GO:0043565	AT5G64810.1	ATWRKY51,WRKY51	WRKY DNA-binding protein 51
Eucgr.A01746.1	0.0619142	0.00808263	PF07714	PTHR24420,PTHR24420:SF591	KOG1187	GO:0004672,GO:0006468	AT4G03230.1		S-locus lectin protein kinase family protein
Eucgr.J00843.1	0.0611913	0.000773924	PF03167	PTHR11264	KOG2994	GO:0006281,GO:0004844,GO:0006284	AT3G18630.1	ATUNG,UNG	uracil dna glycosylase
Eucgr.K00373.1	0.0605748	0.00150198	PF00240,PF00454	PTHR10666:SF100,PTHR10666	KOG2381	GO:0005515,GO:0016773	AT5G24240.1		Phosphatidylinositol 3- and 4-kinase ;Ubiquitin family protein
Eucgr.L00937.1	0.0601494	0.000285889	PF00182	PTHR22595:SF34,PTHR22595	KOG4742	GO:0004568,GO:0016998,GO:0006032	AT3G12500.1	ATHCHIB,B-CHI,CHI-B,HCHIB,PR-3,PR3	basic chitinase
Eucgr.E04152.1	0.0600286	0.00454818	PF07714,PF01657	PTHR24420:SF718,PTHR24420	KOG1187	GO:0004672,GO:0006468	AT4G05200.1	CRK25	cysteine-rich RLK (RECEPTOR-like protein kinase) 25
Eucgr.L02481.1	0.0584222	0.000396012	PF08387	PTHR32212			AT1G13570.1		F-box/RNI-like superfamily protein
Eucgr.D01476.1	0.0579919	0.000281189					AT3G28220.1		TRAF-like family protein
Eucgr.K00906.1	0.0577441	9.78326e-05	PF12609				AT4G10270.1		Wound-responsive family protein
Eucgr.L03258.1	0.0569385	0.00211724	PF00967	PTHR22595,PTHR22595:SF1		GO:0042742,GO:0050832	AT3G04720.1	HEL,PR-4,PR4	pathogenesis-related 4
Eucgr.F02171.1	0.0557794	0.00101062	PF00010	PTHR31945:SF4,PTHR31945		GO:0046983	AT5G65640.1	bHLH093	beta HLH protein 93
Eucgr.E02591.1	0.0554377	0.00130314	PF01582,PF00931	PTHR11017,PTHR11017:SF146		GO:0005515,GO:0007165,GO:0043531	AT5G17680.1		disease resistance protein (TIR-NBS-LRR class), putative
Eucgr.A01506.1	0.0552389	0.000341835					AT2G36295.1
Eucgr.I01203.1	0.0552216	0.000476778	PF14226,PF03171	PTHR10209	KOG0143	GO:0055114,GO:0016706,GO:0016491	AT3G19000.1		2-oxoglutarate (2OG) and Fe(II)-dependent oxygenase superfamily protein
Eucgr.B00600.1	0.0529863	0.000309499	PF03009	PTHR23344,PTHR23344:SF7	KOG2258	GO:0006071,GO:0008889	AT5G08030.1		PLC-like phosphodiesterases superfamily protein
Eucgr.I01002.1	0.0523229	0.000928795	PF12697	PTHR10992,PTHR10992:SF56	KOG1454		AT2G23620.1	ATMES1,MES1	methyl esterase 1
Eucgr.L03446.1	0.0522927	0.00431969		PTHR23155,PTHR23155:SF461			AT4G27220.1		NB-ARC domain-containing disease resistance protein
Eucgr.A00670.1	0.0517962	2.95644e-05	PF03140	PTHR31549:SF0,PTHR31549			AT3G44710.1		Plant protein of unknown function (DUF247)
Eucgr.E04049.1	0.0517858	0.0016245
Eucgr.H03076.1	0.0515244	4.17732e-06
Eucgr.B03609.1	0.0514072	0.000595371		PTHR31250,PTHR31250:SF4			AT3G13600.1		calmodulin-binding family protein
Eucgr.C02458.1	0.0507864	0.000151543	PF02567	PTHR13774:SF17,PTHR13774		GO:0003824,GO:0009058	AT4G02860.1		Phenazine biosynthesis PhzC/PhzF protein
Eucgr.C02290.1	0.0502737	4.9008e-05	PF14363,PF00004	PTHR23070:SF17,PTHR23070	KOG0743	GO:0005524,GO:0034551	AT5G57480.1		P-loop containing nucleoside triphosphate hydrolases superfamily protein
Eucgr.H03349.1	0.0492351	0.000254096	PF03106	PTHR31221		GO:0006355,GO:0003700,GO:0043565	AT5G13080.1	ATWRKY75,WRKY75	WRKY DNA-binding protein 75
Eucgr.E03629.1	0.0480476	0.00033919	PF00954,PF08276,PF01453,PF07714,PF11883	PTHR24420:SF659,PTHR24420	KOG1187	GO:0004672,GO:0048544,GO:0006468,GO:0004674	AT4G21380.1	ARK3,RK3	receptor kinase 3
Eucgr.E00847.1	0.0479816	0.00190477	PF00505	PTHR13711:SF183,PTHR13711	KOG0381		AT4G11080.1		HMG (high mobility group) box protein
Eucgr.D02645.1	0.0479168	0.000130537	PF00046,PF02183	PTHR24326,PTHR24326:SF122		GO:0006355,GO:0005634,GO:0003677,GO:0003700,GO:0043565	AT2G46680.1	ATHB-7,ATHB7,HB-7	homeobox 7
Eucgr.G02147.1	0.0459582	0.00143163	PF04749	PTHR15907:SF33,PTHR15907			AT1G14870.1	PCR2	PLANT CADMIUM RESISTANCE 2
Eucgr.L00635.1	0.0454951	0.00022522	PF00201	PTHR11926:SF98,PTHR11926	KOG1192	GO:0008152,GO:0016758	AT4G14090.1		UDP-Glycosyltransferase superfamily protein
Eucgr.H04929.1	0.0451089	0.000325514	PF00069,PF01453	PTHR24420,PTHR24420:SF583	KOG1187	GO:0004672,GO:0006468,GO:0005524	AT1G34300.1		lectin protein kinase family protein
Eucgr.H03373.1	0.0449501	0.000110488	PF11443	PTHR31373			AT5G13210.1		Uncharacterised conserved protein UCP015417, vWA
Eucgr.F03807.1	0.0447422	4.37915e-05	PF13639	PTHR14155,PTHR14155:SF75	KOG1493	GO:0005515,GO:0008270	AT3G47180.1		RING/U-box superfamily protein
Eucgr.L00340.1	0.044365	0.000313027	PF00917	PTHR24006,PTHR24006:SF370	KOG1987	GO:0005515	AT3G20360.1		TRAF-like family protein
Eucgr.B02519.1	0.0432162	0.00149333	PF01476,PF07714	PTHR24420,PTHR24420:SF626	KOG1187	GO:0004672,GO:0006468	AT2G23770.1		protein kinase family protein / peptidoglycan-binding LysM domain-containing protein
Eucgr.H02572.1	0.0395859	0.00052603	PF13417,PF13410	PTHR11260,PTHR11260:SF39	KOG0406	GO:0005515	AT2G29420.1	ATGSTU7,GST25,GSTU7	glutathione S-transferase tau 7
Eucgr.I00749.1	0.0387246	0.000938249	PF00067	PTHR24298:SF61,PTHR24298	KOG0156	GO:0055114,GO:0005506,GO:0020037,GO:0016705	AT4G37370.1	CYP81D8	cytochrome P450, family 81, subfamily D, polypeptide 8
Eucgr.K02815.1	0.0340447	0.000464832	PF00106	PTHR24322:SF17,PTHR24322	KOG1208	GO:0008152,GO:0016491	AT5G50130.1		NAD(P)-binding Rossmann-fold superfamily protein
Eucgr.E00448.1	0.033244	2.64213e-06	PF14547	PTHR31731:SF0,PTHR31731			AT4G12500.1		Bifunctional inhibitor/lipid-transfer protein/seed storage 2S albumin superfamily protein
Eucgr.E02950.1	0.0319699	5.53995e-05	PF00201	PTHR11926:SF152,PTHR11926	KOG1192	GO:0008152,GO:0016758	AT2G15490.3	UGT73B4	UDP-glycosyltransferase 73B4
Eucgr.K02326.1	0.0317811	0.00307245	PF00197			GO:0004866	AT1G17860.1		Kunitz family trypsin and protease inhibitor protein
Eucgr.H02910.1	0.0286747	0.000232749	PF13405			GO:0005509	AT4G13440.1		Calcium-binding EF-hand family protein
Eucgr.G00513.1	0.0246977	0.000132576	PF00931,PF12799	PTHR23155,PTHR23155:SF461	KOG4658	GO:0043531	AT4G27220.1		NB-ARC domain-containing disease resistance protein
Eucgr.K00441.1	0.0170967	1.54493e-06	PF00069	PTHR24420:SF561,PTHR24420	KOG1187	GO:0004672,GO:0006468,GO:0005524	AT5G38280.1	PR5K	PR5-like receptor kinase
Eucgr.F01416.1	0.015376	3.41815e-08	PF02798,PF00043	PTHR11260:SF174,PTHR11260	KOG0406	GO:0005515	AT1G17180.1	ATGSTU25,GSTU25	glutathione S-transferase TAU 25
Eucgr.A00239.1	0	0.00469039					AT1G21600.2	PTAC6	plastid transcriptionally active 6
Eucgr.A01990.1	0	0.0041326	PF03106	PTHR31221,PTHR31221:SF8		GO:0006355,GO:0003700,GO:0043565	AT4G18170.1	ATWRKY28,WRKY28	WRKY DNA-binding protein 28
Eucgr.A02149.1	0	0.000888746	PF00046	PTHR24326,PTHR24326:SF181	KOG0483	GO:0003677	AT3G03660.1	WOX11	WUSCHEL related homeobox 11
Eucgr.A02352.1	0	0.00464521	PF05193	PTHR11851,PTHR11851:SF85			AT2G41790.1		Insulinase (Peptidase family M16) family protein
Eucgr.B00322.1	0	0.00272063	PF00931	PTHR23155,PTHR23155:SF461		GO:0043531	AT4G10780.1		LRR and NB-ARC domains-containing disease resistance protein
Eucgr.B00500.1	0	0.000126916	PF13417	PTHR11260:SF39,PTHR11260	KOG0868	GO:0005515	AT5G62480.1	ATGSTU9,GST14,GST14B,GSTU9	glutathione S-transferase tau 9
Eucgr.B00783.1	0	0.00158595	PF13947,PF14380			GO:0030247	AT1G18390.2		Protein kinase superfamily protein
Eucgr.B01288.1	0	7.72854e-05
Eucgr.B01293.1	0	0.00589225	PF00808	PTHR11064		GO:0005622,GO:0043565	AT2G47810.1	NF-YB5	nuclear factor Y, subunit B5
Eucgr.B01303.1	0	0.00980332	PF00808	PTHR11064:SF27,PTHR11064		GO:0005622,GO:0043565	AT2G47810.1	NF-YB5	nuclear factor Y, subunit B5
Eucgr.B02187.1	0	0.00140988
Eucgr.B02395.1	0	0.000129656	PF13912	PTHR26374			AT2G37430.1		C2H2 and C2HC zinc fingers superfamily protein
Eucgr.B02448.1	0	0.00404263
Eucgr.B02754.1	0	8.25083e-06	PF06521				AT3G54040.1		PAR1 protein
Eucgr.B02806.1	0	8.8226e-05
Eucgr.B03421.1	0	0.00230734
Eucgr.B03635.1	0	0.00685638					AT2G31945.1
Eucgr.C00606.1	0	0.000128795	PF07911				AT5G25840.1		Protein of unknown function (DUF1677)
Eucgr.C01419.1	0	0.000239248
Eucgr.C01496.1	0	0.0112908
Eucgr.C01618.1	0	0.00432967	PF14111				AT3G31430.1
Eucgr.C01687.1	0	0.00533838					AT5G11070.1
Eucgr.C01720.1	0	0.00347495	PF01842	PTHR31096,PTHR31096:SF7		GO:0016597,GO:0008152	AT5G25320.1		ACT-like superfamily protein
Eucgr.C02045.1	0	0.0127832					AT3G21465.1
Eucgr.C03324.1	0	4.2691e-05	PF04525	PTHR31087:SF3,PTHR31087			AT2G05910.1		Protein of unknown function (DUF567)
Eucgr.C03551.1	0	6.60536e-05	PF00724	PTHR22893:SF34,PTHR22893	KOG0134	GO:0010181,GO:0055114,GO:0016491	AT2G06050.2	DDE1,OPR3	oxophytodienoate-reductase 3
Eucgr.D00496.1	0	0.00015662	PF08246,PF00112	PTHR12411:SF297,PTHR12411	KOG1543	GO:0006508,GO:0008234	AT5G45890.1	SAG12	senescence-associated gene 12
Eucgr.D00615.1	0	0.014329
Eucgr.D00647.1	0	0.0118927	PF12697	PTHR10992:SF753,PTHR10992	KOG4178		AT4G02340.1		alpha/beta-Hydrolases superfamily protein
Eucgr.D00998.1	0	4.69945e-05	PF01582	PTHR11017,PTHR11017:SF146		GO:0005515,GO:0007165	AT5G48770.1		Disease resistance protein (TIR-NBS-LRR class) family
Eucgr.D01048.1	0	0.000625478	PF04185	PTHR31956:SF4,PTHR31956		GO:0016788	AT3G03520.1	NPC3	non-specific phospholipase C3
Eucgr.D01088.1	0	0.000498835	PF08240,PF00107	PTHR11695:SF426,PTHR11695	KOG0023	GO:0055114,GO:0008270,GO:0016491	AT4G37980.1	ATCAD7,CAD7,ELI3,ELI3-1	elicitor-activated gene 3-1
Eucgr.D01247.1	0	0.0142711
Eucgr.D01659.1	0	0.0148523					AT1G32928.1
Eucgr.D01898.1	0	0.000422795	PF00314	PTHR31048			AT4G11650.1	ATOSM34,OSM34	osmotin 34
Eucgr.D02039.1	0	0.000606338	PF14547	PTHR31731:SF0,PTHR31731			AT1G62510.1		Bifunctional inhibitor/lipid-transfer protein/seed storage 2S albumin superfamily protein
Eucgr.D02409.1	0	2.4019e-05	PF00560			GO:0005515	AT2G17020.1		F-box/RNI-like superfamily protein
Eucgr.E00261.1	0	0.00370714	PF00249	PTHR10641,PTHR10641:SF480	KOG0048	GO:0003682	AT5G16770.1	AtMYB9,MYB9	myb domain protein 9
Eucgr.E00681.1	0	0.00254303	PF10075	PTHR12387		GO:0005838,GO:0006508	AT5G42040.1	RPN12b	regulatory particle non-ATPase 12B
Eucgr.E01589.1	0	0.00283867	PF00300	PTHR16469	KOG3734		AT3G60450.1		Phosphoglycerate mutase family protein
Eucgr.E01620.1	0	0.00205116	PF03330,PF01357	PTHR31692:SF3,PTHR31692			AT1G65680.1	ATEXPB2,ATHEXP BETA 1.4,EXPB2	expansin B2
Eucgr.E01625.1	0	0.000220244	PF01357,PF03330	PTHR31692,PTHR31692:SF3			AT1G65680.1	ATEXPB2,ATHEXP BETA 1.4,EXPB2	expansin B2
Eucgr.E01790.1	0	0.000962083					AT4G19400.1		Profilin family protein
Eucgr.E02035.1	0	0.000306997
Eucgr.E02154.1	0	0.00590584
Eucgr.E02484.1	0	0.0117617	PF07797				AT3G60410.2		Protein of unknown function (DUF1639)
Eucgr.E02930.1	0	0.0127832
Eucgr.E03622.1	0	0.000191162	PF00954,PF08276,PF07714	PTHR24420,PTHR24420:SF552	KOG1187	GO:0004672,GO:0048544,GO:0006468	AT4G27290.1		S-locus lectin protein kinase family protein
Eucgr.E03623.1	0	1.12673e-06	PF07714,PF08276,PF00954,PF11883,PF01453	PTHR24420,PTHR24420:SF659	KOG1187	GO:0004672,GO:0048544,GO:0006468,GO:0004674	AT4G21380.1	ARK3,RK3	receptor kinase 3
Eucgr.E03635.1	0	0.00221849	PF11883	PTHR24420,PTHR24420:SF552		GO:0004674	AT4G27300.1		S-locus lectin protein kinase family protein
Eucgr.E03922.1	0	0.00311873
Eucgr.E03969.1	0	0.00222254	PF00646	PTHR32133,PTHR32133:SF79		GO:0005515	AT4G12560.2	CPR30	F-box and associated interaction domains-containing protein
Eucgr.F00153.1	0	0.000235318	PF00067	PTHR24298,PTHR24298:SF61		GO:0055114,GO:0005506,GO:0020037,GO:0016705	AT4G37370.1	CYP81D8	cytochrome P450, family 81, subfamily D, polypeptide 8
Eucgr.F01785.1	0	0.0145662
Eucgr.F03595.1	0	0.00142084	PF00201	PTHR11926:SF143,PTHR11926	KOG1192	GO:0008152,GO:0016758	AT1G22400.1	ATUGT85A1,UGT85A1	UDP-Glycosyltransferase superfamily protein
Eucgr.F03599.1	0	0.000477889	PF00201	PTHR11926:SF143,PTHR11926	KOG1192	GO:0008152,GO:0016758	AT1G22380.1	AtUGT85A3,UGT85A3	UDP-glucosyl transferase 85A3
Eucgr.F04019.1	0	0.00711119					AT5G10695.1
Eucgr.G00141.1	0	0.000487038		PTHR24420:SF625,PTHR24420			AT5G15080.1		Protein kinase superfamily protein
Eucgr.G00506.1	0	0.00466244					AT2G15960.1
Eucgr.G00694.1	0	0.00801761
Eucgr.G00881.1	0	0.0127832
Eucgr.G01138.1	0	7.74012e-05	PF00188	PTHR10334:SF170,PTHR10334			AT3G19690.1		CAP (Cysteine-rich secretory proteins, Antigen 5, and Pathogenesis-related 1 protein) superfamily protein
Eucgr.G01551.1	0	1.03925e-06	PF02365	PTHR31989:SF5,PTHR31989		GO:0006355,GO:0003677	AT4G35580.2	NTL9	NAC transcription factor-like 9
Eucgr.G01897.1	0	0.00549337	PF00069	PTHR24420,PTHR24420:SF561	KOG1187	GO:0004672,GO:0006468,GO:0005524	AT4G18250.1		receptor serine/threonine kinase, putative
Eucgr.G02083.1	0	0.000582244
Eucgr.G02440.1	0	0.0142772	PF00201	PTHR11926,PTHR11926:SF152	KOG1192	GO:0008152,GO:0016758	AT4G34131.1	UGT73B3	UDP-glucosyl transferase 73B3
Eucgr.G02877.1	0	1.18074e-05	PF07690,PF06813	PTHR21576,PTHR21576:SF18		GO:0055085,GO:0016021	AT2G39210.1		Major facilitator superfamily protein
Eucgr.H00241.1	0	8.15136e-05
Eucgr.H00270.1	0	0.00218279	PF00201	PTHR11926,PTHR11926:SF153	KOG1192	GO:0008152,GO:0016758	AT2G43820.1	ATSAGT1,GT,SAGT1,SGT1,UGT74F2	UDP-glucosyltransferase 74F2
Eucgr.H00296.1	0	0.00158101	PF03405	PTHR31155:SF2,PTHR31155		GO:0055114,GO:0006631,GO:0045300	AT2G43710.2	FAB2,SSI2	Plant stearoyl-acyl-carrier-protein desaturase family protein
Eucgr.H00620.1	0	0.00490981	PF00515,PF13414	PTHR22904		GO:0005515	AT3G17670.2		tetratricopeptide repeat (TPR)-containing protein
Eucgr.H01333.1	0	0.00315573					AT3G05858.1
Eucgr.H01959.1	0	0.0144081	PF00067	PTHR24298,PTHR24298:SF61		GO:0055114,GO:0005506,GO:0020037,GO:0016705	AT2G25160.1	CYP82F1	cytochrome P450, family 82, subfamily F, polypeptide 1
Eucgr.H02015.1	0	0.0075909	PF04862	PTHR31265,PTHR31265:SF2			AT3G08030.1		Protein of unknown function, DUF642
Eucgr.H02960.1	0	0.000558294	PF03767	PTHR31284,PTHR31284:SF6		GO:0003993	AT1G04040.1		HAD superfamily, subfamily IIIB acid phosphatase
Eucgr.H03266.1	0	0.00404567	PF15490			GO:0070188,GO:0003697	AT1G56260.1
Eucgr.H03446.1	0	0.00053426	PF13302	PTHR13256,PTHR13256:SF13		GO:0008080	AT2G32020.1		Acyl-CoA N-acyltransferases (NAT) superfamily protein
Eucgr.H03602.1	0	0.00636147	PF01715	PTHR11088:SF25,PTHR11088	KOG1384	GO:0005524,GO:0008033	AT5G19040.1	ATIPT5,IPT5	isopentenyltransferase 5
Eucgr.H04366.1	0	0.00228652	PF00248	PTHR11732,PTHR11732:SF162	KOG1575		AT1G60690.1		NAD(P)-linked oxidoreductase superfamily protein
Eucgr.H04468.1	0	6.1912e-08	PF00010	PTHR11969		GO:0046983	AT1G72210.1		basic helix-loop-helix (bHLH) DNA-binding superfamily protein
Eucgr.I00098.1	0	0.00127537	PF02365	PTHR31719,PTHR31719:SF4		GO:0006355,GO:0003677	AT5G63790.1	ANAC102,NAC102	NAC domain containing protein 102
Eucgr.I01192.1	0	3.65965e-05	PF14226,PF03171	PTHR10209	KOG0143	GO:0055114,GO:0016706,GO:0016491	AT3G19000.1		2-oxoglutarate (2OG) and Fe(II)-dependent oxygenase superfamily protein
Eucgr.I01230.1	0	0.00565036
Eucgr.I01534.1	0	0.000192013	PF00083	PTHR24063,PTHR24063:SF305		GO:0055085,GO:0022857,GO:0016021	AT4G35300.5	TMT2	tonoplast monosaccharide transporter2
Eucgr.I01642.1	0	0.000303242
Eucgr.I01839.1	0	0.00256741					AT5G14930.3	SAG101	senescence-associated gene 101
Eucgr.I01875.1	0	3.50037e-05
Eucgr.I02053.1	0	0.0128116	PF06522				AT3G29970.1		B12D protein
Eucgr.I02128.1	0	1.28161e-07
Eucgr.J00175.1	0	0.00960504	PF03195	PTHR31301,PTHR31301:SF4			AT2G30130.1	ASL5,LBD12,PCK1	Lateral organ boundaries (LOB) domain family protein
Eucgr.J00434.1	0	0.0001993	PF07876				AT5G22580.1		Stress responsive A/B Barrel Domain
Eucgr.J00821.1	0	0.00449929	PF00305	PTHR11771,PTHR11771:SF45		GO:0055114,GO:0046872,GO:0016702	AT3G45140.1	ATLOX2,LOX2	lipoxygenase 2
Eucgr.J00928.1	0	0.00251434	PF04520				AT2G28400.1		Protein of unknown function, DUF584
Eucgr.J01337.1	0	0.00761336	PF01582	PTHR11017:SF146,PTHR11017		GO:0005515,GO:0007165	AT5G36930.2		Disease resistance protein (TIR-NBS-LRR class) family
Eucgr.J01415.1	0	0.000419094
Eucgr.J01959.1	0	9.30488e-05	PF00011	PTHR11527	KOG0710		AT1G53540.1		HSP20-like chaperones superfamily protein
Eucgr.J01972.1	0	0.000436772	PF00011	PTHR11527	KOG0710		AT1G53540.1		HSP20-like chaperones superfamily protein
Eucgr.J01975.1	0	0.00102943	PF00011	PTHR11527	KOG0710		AT1G53540.1		HSP20-like chaperones superfamily protein
Eucgr.J02114.1	0	0.00551973	PF03168				AT2G46150.1		Late embryogenesis abundant (LEA) hydroxyproline-rich glycoprotein family
Eucgr.J03122.1	0	5.42604e-08		PTHR13890,PTHR13890:SF5	KOG2662	GO:0015693,GO:0015095	AT1G16010.2	MGT2,MRS2-1	magnesium transporter 2
Eucgr.J03128.1	0	0.0122742	PF08491,PF01266	PTHR10835	KOG1298	GO:0055114,GO:0050660,GO:0016021,GO:0004506,GO:0016491	AT1G58440.1	SQE1,XF1	FAD/NAD(P)-binding oxidoreductase family protein
Eucgr.K01574.1	0	0.000518869	PF01565,PF09265	PTHR13878,PTHR13878:SF27	KOG1231	GO:0055114,GO:0050660,GO:0019139,GO:0009690,GO:0008762,GO:0016491	AT2G41510.1	ATCKX1,CKX1	cytokinin oxidase/dehydrogenase 1
Eucgr.K01872.1	0	0.00197636
Eucgr.K03172.1	0	0.0144176	PF09713	PTHR31871:SF3,PTHR31871			AT3G55240.1		Plant protein 1589 of unknown function
Eucgr.K03194.1	0	0.000697195	PF13410,PF13417	PTHR11260:SF123,PTHR11260	KOG0406	GO:0005515	AT5G02790.1	GSTL3	Glutathione S-transferase family protein
Eucgr.L00632.1	0	4.48827e-05	PF00201	PTHR11926,PTHR11926:SF98	KOG1192	GO:0008152,GO:0016758	AT4G15550.1	IAGLU	indole-3-acetate beta-D-glucosyltransferase
Eucgr.L00773.1	0	0.0101941	PF00313,PF00098	PTHR11544		GO:0003676,GO:0006355,GO:0008270,GO:0003677	AT2G21060.1	ATCSP4,ATGRP2B,GRP2B	glycine-rich protein 2B
Eucgr.L00938.1	0	0.0085363	PF00182	PTHR22595,PTHR22595:SF34	KOG4742	GO:0004568,GO:0016998,GO:0006032	AT3G12500.1	ATHCHIB,B-CHI,CHI-B,HCHIB,PR-3,PR3	basic chitinase
Eucgr.L00941.1	0	0.00303196	PF00182	PTHR22595,PTHR22595:SF34	KOG4742	GO:0004568,GO:0016998,GO:0006032	AT3G12500.1	ATHCHIB,B-CHI,CHI-B,HCHIB,PR-3,PR3	basic chitinase
Eucgr.L01309.1	0	0.00545971	PF08240,PF00107	PTHR11695,PTHR11695:SF426	KOG0023	GO:0055114,GO:0008270,GO:0016491	AT4G37990.1	ATCAD8,CAD-B2,ELI3,ELI3-2	elicitor-activated gene 3-2
Eucgr.L01508.1	0	0.014491	PF03134	PTHR12300,PTHR12300:SF28			AT4G24960.1	ATHVA22D,HVA22D	HVA22 homologue D
Eucgr.L01891.1	0	8.02789e-05	PF00305,PF01477	PTHR11771:SF45,PTHR11771		GO:0005515,GO:0055114,GO:0046872,GO:0016702	AT3G45140.1	ATLOX2,LOX2	lipoxygenase 2
Eucgr.L02278.1	0	0.00381034	PF01239	PTHR11129:SF1,PTHR11129		GO:0008318,GO:0018342	AT3G59380.1	ATFTA,FTA,PFT/PGGT-IALPHA,PLP	farnesyltransferase A
Eucgr.L02283.1	0	0.0117812	PF07714	PTHR24420:SF650,PTHR24420	KOG1187	GO:0004672,GO:0006468	AT2G17220.1		Protein kinase superfamily protein
Eucgr.L02309.1	0	0.000870312		PTHR22767,PTHR22767:SF2			AT1G80410.1	EMB2753	tetratricopeptide repeat (TPR)-containing protein
Eucgr.L02732.1	0	0.0107455	PF10157				AT4G23330.2
Eucgr.L02780.1	0	0.000288221	PF05536	PTHR13109			AT4G32050.1		neurochondrin family protein
Eucgr.L03339.1	0	0.000219092	PF00582	PTHR31964		GO:0006950	AT5G14680.1		Adenine nucleotide alpha hydrolases-like superfamily protein
Eucgr.L03499.1	0	0.0052961		PTHR31071,PTHR31071:SF2			AT3G11590.1
