# Supplementary material for: Root morphogenic pathways in Eucalyptus grandis are modified by the activity of protein arginine methyltransferases
Source: BMC Plant Biol. 2017 Mar 9;17:62. doi: 10.1186/s12870-017-1010-x (PMC5345158; doi:10.1186/s12870-017-1010-x)
Supplement: Additional file 2: Table S2. — Significantly enriched PFAM classifications in genes with elevated expression levels in roots treated with DMNS as opposed to control treated roots. (XLSX 51 kb) [file 12870_2017_1010_MOESM2_ESM.xlsx]

## Sheet: Sheet1
GroupID	GO ID	GO term	PFAM slim (four levels)	Z-score	P-value	FDR	#Domains (Overlaps|Group|Term|Background)	Annotated domains
Group	GO:0042221	response to chemical stimulus	1	12.94	5.75e-29	3.3e-26	90|164|615|3527	PF00005;PF00010;PF00012;PF00027;PF00043;PF00044;PF00060;PF00067;PF00069;PF00072;PF00083;PF00091;PF00096;PF00107;PF00120;PF00122;PF00139;PF00141;PF00149;PF00153;PF00168;PF00170;PF00182;PF00201;PF00227;PF00230;PF00232;PF00240;PF00249;PF00274;PF00320;PF00394;PF00481;PF00497;PF00504;PF00520;PF00560;PF00582;PF00685;PF00689;PF00690;PF00702;PF00704;PF00743;PF00847;PF00850;PF00854;PF00917;PF00931;PF00999…
Group	GO:0051234	establishment of localization	1	7.78	6.66e-13	3.48e-11	77|164|785|3527	PF00005;PF00010;PF00012;PF00022;PF00027;PF00043;PF00060;PF00067;PF00069;PF00083;PF00091;PF00122;PF00141;PF00149;PF00153;PF00168;PF00171;PF00182;PF00190;PF00227;PF00230;PF00249;PF00320;PF00394;PF00432;PF00497;PF00520;PF00560;PF00689;PF00690;PF00702;PF00704;PF00847;PF00854;PF00909;PF00916;PF00931;PF00999;PF01061;PF01094;PF01145;PF01490;PF01544;PF01554;PF01566;PF01699;PF01740;PF01794;PF02136;PF02458…
Group	GO:0006950	response to stress	1	7.79	1.12e-12	5.37e-11	72|164|709|3527	PF00005;PF00010;PF00012;PF00027;PF00043;PF00060;PF00067;PF00069;PF00072;PF00083;PF00091;PF00122;PF00125;PF00139;PF00141;PF00149;PF00168;PF00170;PF00171;PF00182;PF00190;PF00227;PF00230;PF00232;PF00240;PF00249;PF00274;PF00320;PF00481;PF00520;PF00560;PF00564;PF00582;PF00689;PF00690;PF00702;PF00704;PF00847;PF00850;PF00909;PF00917;PF00931;PF00999;PF01061;PF01094;PF01397;PF01566;PF01582;PF01657;PF01764…
Group	GO:0009056	catabolic process	1	7.03	2.55e-10	6.66e-09	57|164|543|3527	PF00005;PF00009;PF00010;PF00012;PF00022;PF00043;PF00044;PF00067;PF00069;PF00091;PF00107;PF00120;PF00122;PF00149;PF00153;PF00156;PF00168;PF00171;PF00201;PF00227;PF00230;PF00232;PF00240;PF00251;PF00274;PF00365;PF00564;PF00689;PF00690;PF00702;PF00704;PF00850;PF00903;PF01266;PF01494;PF01546;PF01596;PF01597;PF02798;PF02800;PF03009;PF03143;PF03144;PF03357;PF03372;PF03662;PF03953;PF04564;PF07859;PF08240…
Group	GO:0044281	small molecule metabolic process	1	6.36	4.62e-09	8.05e-08	61|164|649|3527	PF00005;PF00009;PF00010;PF00012;PF00027;PF00043;PF00067;PF00069;PF00091;PF00107;PF00117;PF00120;PF00122;PF00153;PF00156;PF00168;PF00171;PF00201;PF00227;PF00230;PF00274;PF00320;PF00394;PF00432;PF00504;PF00657;PF00685;PF00689;PF00690;PF00702;PF00743;PF00903;PF00931;PF01094;PF01266;PF01397;PF01494;PF01546;PF01596;PF01597;PF01717;PF01764;PF02798;PF02826;PF03106;PF03143;PF03144;PF03171;PF03936;PF03951…
Group	GO:0009058	biosynthetic process	1	5.69	4.05e-08	5.42e-07	80|164|1026|3527	PF00009;PF00010;PF00012;PF00022;PF00043;PF00044;PF00067;PF00069;PF00091;PF00096;PF00107;PF00117;PF00120;PF00122;PF00149;PF00153;PF00156;PF00168;PF00170;PF00171;PF00201;PF00227;PF00230;PF00240;PF00249;PF00274;PF00320;PF00394;PF00432;PF00504;PF00560;PF00623;PF00685;PF00702;PF00743;PF00891;PF00931;PF01094;PF01397;PF01494;PF01546;PF01717;PF01764;PF01794;PF02458;PF02798;PF02800;PF02826;PF03106;PF03143…
Group	GO:0009605	response to external stimulus	1	6.22	5.39e-08	6.74e-07	38|164|330|3527	PF00005;PF00010;PF00027;PF00060;PF00067;PF00069;PF00072;PF00083;PF00091;PF00096;PF00122;PF00141;PF00149;PF00170;PF00230;PF00320;PF00497;PF00520;PF00560;PF00564;PF00689;PF00690;PF00702;PF00704;PF00909;PF01094;PF01582;PF01764;PF01794;PF02535;PF03106;PF03953;PF07714;PF08022;PF08030;PF08263;PF13499;PF13855
Group	GO:0065008	regulation of biological quality	1	5.81	7.33e-08	8.6e-07	57|164|628|3527	PF00005;PF00010;PF00012;PF00022;PF00027;PF00044;PF00060;PF00067;PF00069;PF00096;PF00107;PF00122;PF00149;PF00153;PF00168;PF00171;PF00201;PF00230;PF00240;PF00249;PF00320;PF00394;PF00497;PF00520;PF00560;PF00685;PF00689;PF00690;PF00702;PF00743;PF00909;PF00916;PF00999;PF01061;PF01094;PF01566;PF01582;PF01699;PF01740;PF01794;PF02535;PF02800;PF03372;PF04045;PF07714;PF07731;PF07732;PF08022;PF08030;PF08240…
Group	GO:0051716	cellular response to stimulus	1	5.48	1.76e-07	1.95e-06	69|164|853|3527	PF00005;PF00010;PF00012;PF00027;PF00043;PF00060;PF00067;PF00069;PF00072;PF00083;PF00096;PF00107;PF00122;PF00125;PF00141;PF00149;PF00168;PF00170;PF00201;PF00227;PF00230;PF00240;PF00249;PF00320;PF00481;PF00497;PF00520;PF00560;PF00564;PF00582;PF00685;PF00689;PF00690;PF00702;PF00704;PF00743;PF00847;PF00850;PF00909;PF00917;PF00931;PF00999;PF01094;PF01582;PF01657;PF01794;PF02535;PF02798;PF03106;PF03171…
Group	GO:0007154	cell communication	1	5.01	2.15e-06	1.77e-05	57|164|691|3527	PF00010;PF00012;PF00027;PF00060;PF00067;PF00069;PF00072;PF00083;PF00096;PF00122;PF00141;PF00149;PF00168;PF00170;PF00171;PF00227;PF00230;PF00240;PF00249;PF00320;PF00481;PF00497;PF00520;PF00560;PF00564;PF00689;PF00690;PF00702;PF00704;PF00847;PF00850;PF00909;PF00917;PF00931;PF01094;PF01582;PF01794;PF02535;PF03106;PF03171;PF03372;PF03514;PF04564;PF05498;PF07714;PF08022;PF08030;PF08263;PF10250;PF10604…
Group	GO:0048583	regulation of response to stimulus	1	4.94	4.66e-06	3.08e-05	45|164|503|3527	PF00010;PF00027;PF00043;PF00060;PF00067;PF00069;PF00072;PF00096;PF00122;PF00139;PF00149;PF00168;PF00170;PF00240;PF00249;PF00320;PF00481;PF00497;PF00520;PF00560;PF00564;PF00689;PF00690;PF00702;PF00704;PF00722;PF00847;PF00850;PF00917;PF00931;PF01094;PF01582;PF01694;PF03106;PF03372;PF04564;PF07714;PF08263;PF12799;PF13365;PF13499;PF13639;PF13833;PF13855;PF13906
Group	GO:0010646	regulation of cell communication	1	4.73	1.79e-05	0.000102	33|164|336|3527	PF00010;PF00027;PF00060;PF00067;PF00069;PF00072;PF00096;PF00122;PF00168;PF00240;PF00249;PF00320;PF00481;PF00497;PF00520;PF00560;PF00689;PF00690;PF00702;PF00704;PF00850;PF00917;PF01094;PF01582;PF01699;PF03372;PF07714;PF12799;PF13180;PF13365;PF13499;PF13639;PF13855
Group	GO:0023052	signaling	1	4.31	3.81e-05	0.000192	51|164|648|3527	PF00010;PF00012;PF00027;PF00060;PF00069;PF00072;PF00096;PF00122;PF00149;PF00168;PF00170;PF00171;PF00227;PF00240;PF00249;PF00320;PF00481;PF00497;PF00520;PF00560;PF00564;PF00689;PF00690;PF00702;PF00704;PF00847;PF00850;PF00917;PF00931;PF01094;PF01582;PF01794;PF03106;PF03171;PF03372;PF03514;PF04564;PF05498;PF07714;PF08022;PF08030;PF08263;PF10250;PF10604;PF12799;PF13499;PF13639;PF13833;PF13855;PF14144…
Group	GO:0002376	immune system process	1	4.5	4.09e-05	0.000203	32|164|334|3527	PF00005;PF00010;PF00069;PF00096;PF00153;PF00168;PF00170;PF00227;PF00240;PF00249;PF00320;PF00560;PF00847;PF00850;PF00917;PF00931;PF01566;PF01582;PF01657;PF01764;PF03106;PF03171;PF04564;PF07714;PF08263;PF12799;PF13499;PF13520;PF13639;PF13855;PF13962;PF14144
Group	GO:0051239	regulation of multicellular organismal process	1	3.88	0.000237	0.000886	37|164|448|3527	PF00010;PF00027;PF00060;PF00067;PF00069;PF00072;PF00096;PF00122;PF00125;PF00168;PF00170;PF00230;PF00240;PF00249;PF00320;PF00481;PF00497;PF00520;PF00560;PF00564;PF00689;PF00690;PF00702;PF00704;PF00847;PF00850;PF00917;PF01094;PF01582;PF01699;PF03372;PF07714;PF08263;PF12146;PF12799;PF13833;PF13855
Group	GO:0030001	metal ion transport	2	11.44	7.91e-17	2.27e-14	33|164|130|3527	PF00005;PF00027;PF00060;PF00067;PF00069;PF00122;PF00141;PF00153;PF00168;PF00190;PF00230;PF00394;PF00497;PF00520;PF00689;PF00690;PF00702;PF00999;PF01094;PF01544;PF01566;PF01699;PF01794;PF02535;PF02705;PF03171;PF07731;PF07732;PF08022;PF08030;PF13499;PF13833;PF14226
Group	GO:0010035	response to inorganic substance	2	10.78	5.54e-15	7.96e-13	29|164|113|3527	PF00010;PF00012;PF00043;PF00044;PF00067;PF00069;PF00091;PF00122;PF00141;PF00153;PF00170;PF00182;PF00227;PF00230;PF00249;PF00274;PF00394;PF00520;PF00702;PF00854;PF01566;PF02535;PF02800;PF03953;PF07731;PF07732;PF13417;PF13499;PF13833
Group	GO:0034220	ion transmembrane transport	2	11.4	1.79e-14	2.06e-12	22|164|64|3527	PF00005;PF00027;PF00060;PF00069;PF00122;PF00153;PF00230;PF00497;PF00520;PF00690;PF00702;PF00909;PF00999;PF01094;PF01566;PF01699;PF01794;PF02535;PF02705;PF08022;PF08030;PF13833
Group	GO:0071310	cellular response to organic substance	2	9.26	1e-13	8.19e-12	40|164|237|3527	PF00005;PF00060;PF00067;PF00069;PF00072;PF00168;PF00170;PF00201;PF00230;PF00240;PF00249;PF00320;PF00481;PF00497;PF00520;PF00560;PF00704;PF00847;PF00917;PF00931;PF01094;PF01582;PF01794;PF03106;PF03171;PF03372;PF03514;PF04564;PF07714;PF08022;PF08030;PF08263;PF10604;PF12799;PF13499;PF13639;PF13833;PF13855;PF14144;PF14226
Group	GO:0071495	cellular response to endogenous stimulus	2	9.43	1.33e-12	5.89e-11	28|164|128|3527	PF00005;PF00060;PF00069;PF00072;PF00168;PF00170;PF00201;PF00230;PF00249;PF00320;PF00481;PF00497;PF00560;PF00847;PF01094;PF03106;PF03171;PF03372;PF03514;PF04564;PF07714;PF08263;PF10604;PF12799;PF13639;PF13833;PF13855;PF14226
Group	GO:0006725	cellular aromatic compound metabolic process	2	9.08	2.75e-12	1.13e-10	30|164|151|3527	PF00010;PF00043;PF00067;PF00069;PF00107;PF00117;PF00122;PF00156;PF00171;PF00201;PF00249;PF00320;PF00394;PF00685;PF00702;PF00891;PF00903;PF00931;PF01494;PF01596;PF01764;PF02458;PF03106;PF03171;PF07714;PF07731;PF08100;PF08240;PF13417;PF14226
Group	GO:0009416	response to light stimulus	2	8.89	1.76e-11	6.76e-10	26|164|122|3527	PF00005;PF00010;PF00012;PF00060;PF00069;PF00072;PF00122;PF00141;PF00201;PF00230;PF00249;PF00497;PF00504;PF00520;PF00560;PF00689;PF00690;PF00702;PF00847;PF01094;PF01764;PF03171;PF08263;PF13499;PF13855;PF14226
Group	GO:0035556	intracellular signal transduction	2	8.43	2.06e-11	7.4e-10	32|164|184|3527	PF00010;PF00027;PF00060;PF00069;PF00072;PF00122;PF00149;PF00168;PF00170;PF00227;PF00240;PF00320;PF00481;PF00497;PF00520;PF00560;PF00564;PF00689;PF00690;PF00702;PF00704;PF00917;PF01094;PF01582;PF03106;PF03372;PF07714;PF08263;PF12799;PF13499;PF13833;PF13855
Group	GO:0071554	cell wall organization or biogenesis	2	8.96	7.64e-11	2.59e-09	21|164|84|3527	PF00069;PF00107;PF00182;PF00249;PF00394;PF00560;PF00722;PF00999;PF02298;PF02469;PF03141;PF03372;PF03552;PF06955;PF07714;PF07731;PF07732;PF07983;PF08240;PF08263;PF13855
Group	GO:0014070	response to organic cyclic compound	2	9.62	1.8e-10	4.93e-09	15|164|42|3527	PF00005;PF00043;PF00060;PF00067;PF00069;PF00168;PF00201;PF00497;PF00520;PF00850;PF01094;PF02798;PF13410;PF13417;PF13833
Group	GO:0055065	metal ion homeostasis	2	8.39	4.85e-10	1.16e-08	21|164|92|3527	PF00005;PF00010;PF00060;PF00067;PF00069;PF00122;PF00168;PF00497;PF00520;PF00689;PF00690;PF00702;PF00999;PF01094;PF01794;PF07714;PF07731;PF07732;PF08022;PF08030;PF13833
Group	GO:0031347	regulation of defense response	2	8.3	4.76e-10	1.16e-08	22|164|101|3527	PF00067;PF00069;PF00139;PF00168;PF00170;PF00240;PF00320;PF00481;PF00560;PF00722;PF00847;PF00917;PF00931;PF01582;PF03106;PF04564;PF07714;PF08263;PF12799;PF13639;PF13855;PF13906
Group	GO:0009725	response to hormone stimulus	2	7.84	7.49e-10	1.66e-08	26|164|143|3527	PF00005;PF00069;PF00072;PF00170;PF00201;PF00230;PF00249;PF00320;PF00481;PF00560;PF00847;PF01397;PF01554;PF03106;PF03171;PF03372;PF03514;PF03936;PF07714;PF08263;PF10604;PF12799;PF13639;PF13833;PF13855;PF14226
Group	GO:0006952	defense response	2	7.46	1.6e-09	3.29e-08	29|164|181|3527	PF00069;PF00139;PF00141;PF00170;PF00182;PF00240;PF00560;PF00704;PF00847;PF00850;PF00917;PF00931;PF01094;PF01566;PF01582;PF01657;PF01764;PF03106;PF03168;PF03171;PF04564;PF07714;PF08263;PF12799;PF13499;PF13639;PF13855;PF13962;PF14144
Group	GO:0032787	monocarboxylic acid metabolic process	2	7.57	2.46e-09	4.71e-08	25|164|140|3527	PF00005;PF00010;PF00043;PF00067;PF00069;PF00107;PF00153;PF00168;PF00171;PF00201;PF00227;PF00657;PF00903;PF00931;PF01397;PF01764;PF02798;PF02826;PF03106;PF03171;PF03936;PF07714;PF13417;PF13911;PF14226
Group	GO:0072511	divalent inorganic cation transport	2	7.96	7.1e-09	1.17e-07	17|164|69|3527	PF00005;PF00060;PF00069;PF00122;PF00168;PF00230;PF00497;PF00520;PF00689;PF00690;PF00702;PF01094;PF01544;PF01566;PF01699;PF02535;PF13833
Group	GO:0051240	positive regulation of multicellular organismal process	2	7.03	6.11e-08	7.46e-07	19|164|98|3527	PF00027;PF00060;PF00069;PF00122;PF00168;PF00170;PF00230;PF00320;PF00520;PF00560;PF00689;PF00690;PF00702;PF01094;PF01582;PF01699;PF03372;PF07714;PF13855
Group	GO:0030003	cellular cation homeostasis	2	6.75	1.14e-07	1.31e-06	20|164|112|3527	PF00005;PF00010;PF00069;PF00122;PF00168;PF00520;PF00689;PF00690;PF00702;PF00999;PF01699;PF01794;PF02535;PF07714;PF07731;PF07732;PF08022;PF08030;PF13499;PF13833
Group	GO:0008544	epidermis development	2	7.01	1.48e-07	1.67e-06	16|164|74|3527	PF00010;PF00069;PF00122;PF00141;PF00249;PF00520;PF00560;PF00689;PF00702;PF03171;PF03552;PF07714;PF08263;PF12799;PF13833;PF13855
Group	GO:0009991	response to extracellular stimulus	2	6.5	2.42e-07	2.4e-06	20|164|117|3527	PF00010;PF00027;PF00067;PF00069;PF00072;PF00083;PF00096;PF00141;PF00149;PF00230;PF00320;PF00520;PF00564;PF00909;PF01794;PF02535;PF03106;PF07714;PF08022;PF08030
Group	GO:0005975	carbohydrate metabolic process	2	5.96	2.4e-07	2.4e-06	33|164|278|3527	PF00022;PF00044;PF00091;PF00107;PF00153;PF00170;PF00201;PF00227;PF00230;PF00249;PF00251;PF00274;PF00365;PF00394;PF00560;PF00657;PF00685;PF00704;PF00722;PF02800;PF03372;PF03514;PF03552;PF03953;PF04577;PF06955;PF07714;PF07731;PF07732;PF08240;PF08244;PF08263;PF10250
Group	GO:0007610	behavior	2	5.92	1.05e-06	9.85e-06	22|164|151|3527	PF00010;PF00027;PF00060;PF00069;PF00096;PF00122;PF00156;PF00168;PF00497;PF00520;PF00560;PF00564;PF00689;PF00690;PF00702;PF01094;PF01582;PF01699;PF02453;PF07714;PF13639;PF13855
Group	GO:0006955	immune response	2	5.93	1.15e-06	1.07e-05	21|164|140|3527	PF00069;PF00170;PF00240;PF00320;PF00560;PF00917;PF00931;PF01582;PF01657;PF01764;PF03106;PF03171;PF04564;PF07714;PF08263;PF12799;PF13499;PF13639;PF13855;PF13962;PF14144
Group	GO:0080135	regulation of cellular response to stress	2	6.22	1.3e-06	1.17e-05	16|164|86|3527	PF00010;PF00043;PF00069;PF00149;PF00168;PF00560;PF00917;PF00931;PF01582;PF03106;PF03372;PF07714;PF08263;PF12799;PF13639;PF13855
Group	GO:0050890	cognition	2	6.48	1.5e-06	1.31e-05	13|164|58|3527	PF00060;PF00069;PF00122;PF00497;PF00520;PF00564;PF00689;PF00690;PF00702;PF01094;PF01699;PF07714;PF13639
Group	GO:0015672	monovalent inorganic cation transport	2	6.31	2.27e-06	1.81e-05	13|164|60|3527	PF00027;PF00153;PF00230;PF00520;PF00690;PF00702;PF00909;PF00999;PF01490;PF01566;PF01699;PF02705;PF13499
Group	GO:0044255	cellular lipid metabolic process	2	5.42	2.55e-06	2.01e-05	28|164|237|3527	PF00005;PF00010;PF00027;PF00043;PF00067;PF00107;PF00149;PF00153;PF00168;PF00170;PF00171;PF00201;PF00227;PF00432;PF01397;PF01764;PF02798;PF03009;PF03171;PF03372;PF03936;PF07859;PF08240;PF13249;PF13417;PF13833;PF13911;PF14226
Group	GO:0071496	cellular response to external stimulus	2	6	3.03e-06	2.36e-05	15|164|81|3527	PF00067;PF00069;PF00083;PF00096;PF00141;PF00149;PF00230;PF00320;PF00564;PF00909;PF01582;PF02535;PF03106;PF07714;PF13855
Group	GO:0010817	regulation of hormone levels	2	5.93	5.88e-06	3.84e-05	13|164|65|3527	PF00027;PF00067;PF00069;PF00107;PF00168;PF00171;PF00201;PF00520;PF00560;PF00685;PF00743;PF08240;PF08263
Group	GO:0006066	alcohol metabolic process	2	5.48	1.18e-05	7.31e-05	15|164|90|3527	PF00005;PF00027;PF00067;PF00107;PF00171;PF00320;PF00394;PF00432;PF01397;PF01596;PF03936;PF07731;PF07732;PF08240;PF13249
Group	GO:0021700	developmental maturation	2	5.59	1.39e-05	8.22e-05	13|164|70|3527	PF00060;PF00069;PF00091;PF00497;PF00520;PF00560;PF00564;PF01094;PF03552;PF03953;PF08263;PF13833;PF13855
Group	GO:0055114	oxidation-reduction process	2	5.05	1.38e-05	8.22e-05	23|164|189|3527	PF00005;PF00027;PF00067;PF00069;PF00107;PF00153;PF00171;PF00227;PF00274;PF00394;PF00520;PF00743;PF00850;PF01266;PF01494;PF01794;PF02826;PF07731;PF07732;PF08022;PF08030;PF08240;PF13417
Group	GO:0043279	response to alkaloid	2	6.35	1.41e-05	8.25e-05	8|164|26|3527	PF00060;PF00069;PF00168;PF00497;PF00520;PF00850;PF01094;PF13833
Group	GO:0050878	regulation of body fluid levels	2	5.41	1.76e-05	0.000102	14|164|82|3527	PF00027;PF00067;PF00122;PF00230;PF00320;PF00520;PF00689;PF00690;PF00702;PF01094;PF03372;PF07714;PF07732;PF13520
Group	GO:0050776	regulation of immune response	2	5.2	1.8e-05	0.000102	17|164|116|3527	PF00069;PF00168;PF00170;PF00240;PF00320;PF00560;PF00722;PF00847;PF00917;PF00931;PF01582;PF03106;PF07714;PF08263;PF12799;PF13639;PF13855
Group	GO:0072507	divalent inorganic cation homeostasis	2	5.46	1.91e-05	0.000106	13|164|72|3527	PF00060;PF00122;PF00168;PF00497;PF00520;PF00689;PF00690;PF00702;PF01094;PF01699;PF02535;PF07714;PF13833
Group	GO:0071702	organic substance transport	2	5.16	2.02e-05	0.00011	17|164|117|3527	PF00005;PF00083;PF00122;PF00153;PF00230;PF00497;PF00520;PF00909;PF00916;PF01061;PF01490;PF01740;PF07714;PF13499;PF13520;PF13792;PF13906
Group	GO:0044057	regulation of system process	2	5.12	2.26e-05	0.000118	17|164|118|3527	PF00027;PF00060;PF00069;PF00122;PF00168;PF00230;PF00497;PF00520;PF00689;PF00690;PF00702;PF01094;PF01699;PF03372;PF12146;PF13833;PF13855
Group	GO:0006605	protein targeting	2	5.04	2.83e-05	0.000146	17|164|120|3527	PF00012;PF00069;PF00168;PF00432;PF00560;PF00847;PF00931;PF02136;PF03106;PF03357;PF03372;PF08263;PF12799;PF13410;PF13499;PF13833;PF13855
Group	GO:0044282	small molecule catabolic process	2	5.04	5.34e-05	0.000258	13|164|79|3527	PF00005;PF00043;PF00067;PF00107;PF00153;PF00171;PF00227;PF00903;PF01266;PF01546;PF01597;PF08240;PF13417
Group	GO:0051606	detection of stimulus	2	5.08	7.41e-05	0.000343	11|164|60|3527	PF00060;PF00520;PF01094;PF01582;PF01764;PF03106;PF07714;PF12799;PF13499;PF13833;PF13855
Group	GO:0034097	response to cytokine stimulus	2	4.95	7.99e-05	0.000362	12|164|71|3527	PF00067;PF00069;PF00240;PF00704;PF00917;PF01582;PF01794;PF03372;PF07714;PF08022;PF08030;PF13499
Group	GO:0006091	generation of precursor metabolites and energy	2	4.56	0.000116	0.000479	16|164|121|3527	PF00027;PF00044;PF00069;PF00107;PF00153;PF00171;PF00227;PF00230;PF00274;PF00365;PF00504;PF00520;PF00850;PF02800;PF08240;PF13180
Group	GO:0042493	response to drug	2	4.95	0.000124	0.000507	10|164|53|3527	PF00005;PF00010;PF00067;PF00149;PF00481;PF00689;PF00690;PF01061;PF01554;PF08370
Group	GO:0006790	sulfur compound metabolic process	2	4.67	0.000132	0.000536	13|164|86|3527	PF00043;PF00067;PF00504;PF00685;PF00743;PF00903;PF01546;PF01717;PF02798;PF03662;PF13410;PF13417;PF13855
Group	GO:0051090	regulation of sequence-specific DNA binding transcription factor activity	2	4.81	0.000137	0.00055	11|164|64|3527	PF00010;PF00067;PF00069;PF00168;PF00564;PF00917;PF01582;PF07714;PF13499;PF13833;PF13855
Group	GO:0044283	small molecule biosynthetic process	2	4.23	0.000178	0.00069	21|164|193|3527	PF00067;PF00069;PF00107;PF00117;PF00120;PF00171;PF00320;PF00504;PF00931;PF01546;PF01717;PF01764;PF02826;PF03106;PF03171;PF03951;PF07687;PF07714;PF08240;PF13911;PF14226
Group	GO:0008015	blood circulation	2	4.66	0.000233	0.000875	10|164|57|3527	PF00010;PF00067;PF00069;PF00122;PF00520;PF00689;PF00690;PF01094;PF13499;PF13833
Group	GO:0009814	defense response, incompatible interaction	3	14.33	1.22e-15	2.33e-13	14|164|19|3527	PF00069;PF00170;PF00560;PF00931;PF01657;PF01764;PF03106;PF03171;PF04564;PF08263;PF13499;PF13639;PF13962;PF14144
Group	GO:0009755	hormone-mediated signaling pathway	3	12	3.28e-14	3.14e-12	18|164|41|3527	PF00069;PF00072;PF00170;PF00249;PF00481;PF00560;PF00847;PF03106;PF03171;PF03514;PF07714;PF08263;PF10604;PF12799;PF13639;PF13833;PF13855;PF14226
Group	GO:0009698	phenylpropanoid metabolic process	3	13.72	1.14e-13	8.19e-12	11|164|13|3527	PF00010;PF00067;PF00107;PF00201;PF00249;PF00891;PF02458;PF03171;PF08100;PF08240;PF14226
Group	GO:0009751	response to salicylic acid stimulus	3	12.94	3.48e-13	2.22e-11	12|164|17|3527	PF00069;PF00249;PF00560;PF00931;PF01657;PF03106;PF03514;PF08263;PF12799;PF13499;PF13855;PF14144
Group	GO:0048364	root development	3	12.5	4.38e-13	2.52e-11	13|164|21|3527	PF00010;PF00069;PF00072;PF00141;PF00560;PF00722;PF00847;PF03552;PF06955;PF07714;PF08263;PF12799;PF13855
Group	GO:0009753	response to jasmonic acid stimulus	3	11.43	8.87e-11	2.68e-09	10|164|15|3527	PF00249;PF00560;PF01397;PF03106;PF03514;PF03936;PF08263;PF12799;PF13833;PF13855
Group	GO:0006721	terpenoid metabolic process	3	11.05	8.64e-11	2.68e-09	11|164|19|3527	PF00067;PF00107;PF00171;PF00201;PF00432;PF01397;PF03171;PF03936;PF08240;PF13249;PF14226
Group	GO:0019722	calcium-mediated signaling	3	11.59	1.6e-10	4.6e-09	9|164|12|3527	PF00060;PF00122;PF00497;PF00689;PF00690;PF00702;PF01094;PF13499;PF13833
Group	GO:0009410	response to xenobiotic stimulus	3	10.13	7.14e-10	1.64e-08	11|164|22|3527	PF00010;PF00043;PF00067;PF00107;PF00170;PF00201;PF00685;PF02798;PF08240;PF13417;PF14144
Group	GO:0009620	response to fungus	3	10.28	1.14e-09	2.44e-08	10|164|18|3527	PF00069;PF00139;PF00141;PF00182;PF00582;PF00847;PF01657;PF03106;PF04564;PF07714
Group	GO:0035967	cellular response to topologically incorrect protein	3	9.96	2.32e-09	4.6e-08	10|164|19|3527	PF00069;PF00170;PF00481;PF00560;PF04564;PF07714;PF08263;PF13499;PF13639;PF14144
Group	GO:0009624	response to nematode	3	11.14	3.19e-09	5.92e-08	7|164|8|3527	PF00005;PF00083;PF00122;PF00689;PF00690;PF00702;PF00854
Group	GO:0006984	ER-nucleus signaling pathway	3	9.38	3.99e-09	7.18e-08	11|164|25|3527	PF00010;PF00012;PF00069;PF00122;PF00170;PF00481;PF00689;PF00690;PF00702;PF13639;PF14144
Group	GO:0009737	response to abscisic acid stimulus	3	9.82	7.08e-09	1.17e-07	9|164|16|3527	PF00069;PF00170;PF00249;PF00481;PF00847;PF03514;PF10604;PF13639;PF13833
Group	GO:0010200	response to chitin	3	10.22	7.81e-09	1.25e-07	8|164|12|3527	PF00560;PF00847;PF03106;PF04564;PF08263;PF12799;PF13639;PF13855
Group	GO:0071555	cell wall organization	3	8.69	1.04e-08	1.62e-07	12|164|33|3527	PF00069;PF00394;PF00560;PF00722;PF00999;PF03552;PF06955;PF07731;PF07732;PF07983;PF08263;PF13855
Group	GO:0034976	response to endoplasmic reticulum stress	3	8.94	1.08e-08	1.63e-07	11|164|27|3527	PF00012;PF00069;PF00170;PF00240;PF00481;PF00560;PF01657;PF08263;PF12799;PF13639;PF14144
Group	GO:0010363	regulation of plant-type hypersensitive response	3	10.43	1.38e-08	2.04e-07	7|164|9|3527	PF00560;PF00931;PF03106;PF08263;PF12799;PF13639;PF13855
Group	GO:0006986	response to unfolded protein	3	9.12	1.44e-08	2.07e-07	10|164|22|3527	PF00012;PF00069;PF00170;PF00240;PF00481;PF00560;PF07714;PF08263;PF13499;PF14144
Group	GO:0009651	response to salt stress	3	8.74	1.7e-08	2.39e-07	11|164|28|3527	PF00091;PF00141;PF00227;PF00230;PF00232;PF00249;PF00481;PF00917;PF03514;PF03953;PF13833
Group	GO:0009414	response to water deprivation	3	9.76	1.95e-08	2.67e-07	8|164|13|3527	PF00083;PF00171;PF00230;PF00249;PF00481;PF00847;PF13639;PF13833
Group	GO:0009404	toxin metabolic process	3	9.35	4.37e-08	5.71e-07	8|164|14|3527	PF00005;PF00043;PF00067;PF00201;PF00227;PF02798;PF13410;PF13417
Group	GO:0044550	secondary metabolite biosynthetic process	3	8.87	5.06e-08	6.47e-07	9|164|19|3527	PF00010;PF00107;PF00201;PF00249;PF00743;PF02458;PF03171;PF08240;PF14226
Group	GO:0006828	manganese ion transport	3	10.19	6.23e-08	7.46e-07	6|164|7|3527	PF00122;PF00520;PF00689;PF00690;PF00702;PF01566
Group	GO:0055071	manganese ion homeostasis	3	10.13	2.05e-07	2.14e-06	5|164|5|3527	PF00122;PF00689;PF00690;PF00702;PF01566
Group	GO:0048443	stamen development	3	9.46	2.4e-07	2.4e-06	6|164|8|3527	PF00069;PF00560;PF07714;PF08263;PF12799;PF13855
Group	GO:0002221	pattern recognition receptor signaling pathway	3	8.32	3.14e-07	3.06e-06	8|164|17|3527	PF00069;PF00168;PF00170;PF00240;PF00560;PF01582;PF12799;PF13855
Group	GO:0071669	plant-type cell wall organization or biogenesis	3	8.44	5.61e-07	5.38e-06	7|164|13|3527	PF00560;PF00999;PF02469;PF03552;PF07714;PF08263;PF13855
Group	GO:0010103	stomatal complex morphogenesis	3	9.16	1.18e-06	1.08e-05	5|164|6|3527	PF00069;PF00560;PF08263;PF12799;PF13855
Group	GO:0045471	response to ethanol	3	7.53	1.44e-06	1.27e-05	8|164|20|3527	PF00060;PF00107;PF00168;PF00497;PF00520;PF01094;PF07714;PF08240
Group	GO:0010073	meristem maintenance	3	8.32	1.66e-06	1.43e-05	6|164|10|3527	PF00069;PF00560;PF00847;PF08263;PF12799;PF13855
Group	GO:0046686	response to cadmium ion	3	7.74	1.94e-06	1.62e-05	7|164|15|3527	PF00012;PF00067;PF00069;PF00091;PF00227;PF00249;PF03953
Group	GO:0006826	iron ion transport	3	7.74	1.94e-06	1.62e-05	7|164|15|3527	PF00005;PF00153;PF00230;PF01566;PF01794;PF08022;PF08030
Group	GO:0002831	regulation of response to biotic stimulus	3	7.3	2.24e-06	1.81e-05	8|164|21|3527	PF00069;PF00072;PF00168;PF00170;PF00560;PF01582;PF03106;PF13855
Group	GO:0051591	response to cAMP	3	7.44	3.32e-06	2.51e-05	7|164|16|3527	PF00170;PF00230;PF01794;PF03372;PF08022;PF08030;PF13499
Group	GO:0002028	regulation of sodium ion transport	3	7.44	3.32e-06	2.51e-05	7|164|16|3527	PF00069;PF00122;PF00168;PF00689;PF00690;PF00702;PF13499
Group	GO:0002026	regulation of the force of heart contraction	3	7.87	3.51e-06	2.62e-05	6|164|11|3527	PF00069;PF00122;PF00689;PF00690;PF00702;PF01699
Group	GO:0006835	dicarboxylic acid transport	3	8.4	3.99e-06	2.9e-05	5|164|7|3527	PF00083;PF00153;PF00916;PF01740;PF13792
Group	GO:0048509	regulation of meristem development	3	8.4	3.99e-06	2.9e-05	5|164|7|3527	PF00069;PF00560;PF08263;PF12799;PF13855
Group	GO:0032472	Golgi calcium ion transport	3	9.06	4.51e-06	3.02e-05	4|164|4|3527	PF00122;PF00689;PF00690;PF00702
Group	GO:0048840	otolith development	3	9.06	4.51e-06	3.02e-05	4|164|4|3527	PF00122;PF00689;PF00690;PF00702
Group	GO:0032468	Golgi calcium ion homeostasis	3	9.06	4.51e-06	3.02e-05	4|164|4|3527	PF00122;PF00689;PF00690;PF00702
Group	GO:0045229	external encapsulating structure organization	3	6.7	7.17e-06	4.63e-05	8|164|24|3527	PF00067;PF00069;PF00560;PF00722;PF00999;PF07983;PF08263;PF13855
Group	GO:0006879	cellular iron ion homeostasis	3	6.92	8.54e-06	5.45e-05	7|164|18|3527	PF00005;PF00010;PF01794;PF07731;PF07732;PF08022;PF08030
Group	GO:0044351	macropinocytosis	3	6.33	9.1e-06	5.75e-05	9|164|32|3527	PF00005;PF00043;PF00153;PF00171;PF00227;PF01145;PF03357;PF13410;PF13417
Group	GO:0035434	copper ion transmembrane transport	3	7.78	1.02e-05	6.4e-05	5|164|8|3527	PF00122;PF00702;PF01794;PF08022;PF08030
Group	GO:0046688	response to copper ion	3	7.12	1.21e-05	7.31e-05	6|164|13|3527	PF00122;PF00230;PF00394;PF00702;PF07731;PF07732
Group	GO:0008063	Toll signaling pathway	3	7.12	1.21e-05	7.31e-05	6|164|13|3527	PF00069;PF00170;PF00560;PF00917;PF01582;PF13855
Group	GO:0006885	regulation of pH	3	6.46	1.92e-05	0.000106	7|164|20|3527	PF00122;PF00689;PF00690;PF00702;PF00999;PF13499;PF13792
Group	GO:0006865	amino acid transport	3	6.19	1.92e-05	0.000106	8|164|27|3527	PF00005;PF00083;PF00153;PF00497;PF00520;PF01490;PF13520;PF13906
Group	GO:0051238	sequestering of metal ion	3	8.01	2.17e-05	0.000116	4|164|5|3527	PF00122;PF00689;PF00690;PF00702
Group	GO:0043278	response to morphine	3	7.26	2.22e-05	0.000117	5|164|9|3527	PF00060;PF00069;PF00168;PF00497;PF01094
Group	GO:0031348	negative regulation of defense response	3	6.26	2.77e-05	0.000143	7|164|21|3527	PF00067;PF00320;PF00560;PF03106;PF07714;PF08263;PF12799
Group	GO:0007623	circadian rhythm	3	5.89	3.43e-05	0.000174	8|164|29|3527	PF00010;PF00027;PF00069;PF00072;PF00170;PF00249;PF00320;PF00520
Group	GO:0002119	nematode larval development	3	6.07	3.9e-05	0.000195	7|164|22|3527	PF00022;PF00069;PF00091;PF00125;PF00227;PF03357;PF03953
Group	GO:0035249	synaptic transmission, glutamatergic	3	6.82	4.27e-05	0.00021	5|164|10|3527	PF00060;PF00168;PF00497;PF00520;PF01094
Group	GO:2000377	regulation of reactive oxygen species metabolic process	3	6.25	5.01e-05	0.000244	6|164|16|3527	PF00560;PF03106;PF07714;PF08263;PF12799;PF13855
Group	GO:0045822	negative regulation of heart contraction	3	7.22	6.29e-05	0.000296	4|164|6|3527	PF00122;PF00689;PF00690;PF00702
Group	GO:0008299	isoprenoid biosynthetic process	3	5.72	7.32e-05	0.000342	7|164|24|3527	PF00067;PF00432;PF01397;PF03171;PF03936;PF13249;PF14226
Group	GO:0031331	positive regulation of cellular catabolic process	3	6.01	7.45e-05	0.000343	6|164|17|3527	PF00009;PF00010;PF00069;PF03143;PF03144;PF13855
Group	GO:0071470	cellular response to osmotic stress	3	6.44	7.53e-05	0.000344	5|164|11|3527	PF00072;PF00230;PF00520;PF00917;PF13833
Group	GO:0006096	glycolysis	3	5.79	0.000107	0.000448	6|164|18|3527	PF00044;PF00227;PF00230;PF00274;PF00365;PF02800
Group	GO:0043449	cellular alkene metabolic process	3	6.1	0.000124	0.000507	5|164|12|3527	PF00067;PF03171;PF07714;PF13639;PF14226
Group	GO:0021548	pons development	3	6.6	0.000141	0.000561	4|164|7|3527	PF00060;PF00497;PF00520;PF01094
Group	GO:0021578	hindbrain maturation	3	6.6	0.000141	0.000561	4|164|7|3527	PF00060;PF00497;PF00520;PF01094
Group	GO:0009593	detection of chemical stimulus	3	5.59	0.000151	0.000595	6|164|19|3527	PF00060;PF01582;PF12799;PF13499;PF13833;PF13855
Group	GO:0051092	positive regulation of NF-kappaB transcription factor activity	3	5.27	0.000167	0.000653	7|164|27|3527	PF00069;PF00168;PF00564;PF00917;PF01582;PF13833;PF13855
Group	GO:0008542	visual learning	3	5.8	0.000194	0.00074	5|164|13|3527	PF00122;PF00520;PF00689;PF00690;PF00702
Group	GO:0048316	seed development	3	5.8	0.000194	0.00074	5|164|13|3527	PF00560;PF00847;PF03514;PF08263;PF12799
Group	GO:0006775	fat-soluble vitamin metabolic process	3	5.8	0.000194	0.00074	5|164|13|3527	PF00067;PF00107;PF00171;PF00201;PF08240
Group	GO:0071383	cellular response to steroid hormone stimulus	3	5.4	0.000208	0.000785	6|164|20|3527	PF00069;PF00201;PF00230;PF00560;PF07714;PF08263
Group	GO:0009697	salicylic acid biosynthetic process	4	10.13	2.05e-07	2.14e-06	5|164|5|3527	PF00069;PF00931;PF01764;PF03106;PF07714
Group	GO:0009738	abscisic acid mediated signaling pathway	4	10.13	2.05e-07	2.14e-06	5|164|5|3527	PF00069;PF00170;PF00481;PF10604;PF13833
Group	GO:0010106	cellular response to iron ion starvation	4	9.06	4.51e-06	3.02e-05	4|164|4|3527	PF00067;PF00141;PF00230;PF02535
Group	GO:0010167	response to nitrate	4	9.06	4.51e-06	3.02e-05	4|164|4|3527	PF00067;PF00141;PF00182;PF00854
Group	GO:0002679	respiratory burst involved in defense response	4	9.06	4.51e-06	3.02e-05	4|164|4|3527	PF00847;PF03106;PF04564;PF13639
Group	GO:0008272	sulfate transport	4	9.06	4.51e-06	3.02e-05	4|164|4|3527	PF00153;PF00916;PF01740;PF13792
Group	GO:0048653	anther development	4	8.01	2.17e-05	0.000116	4|164|5|3527	PF00560;PF08263;PF12799;PF13855
Group	GO:0009742	brassinosteroid mediated signaling pathway	4	8.01	2.17e-05	0.000116	4|164|5|3527	PF00069;PF00560;PF07714;PF08263
Group	GO:0009723	response to ethylene stimulus	4	7.22	6.29e-05	0.000296	4|164|6|3527	PF00201;PF00249;PF00847;PF03514
Group	GO:0009744	response to sucrose stimulus	4	7.22	6.29e-05	0.000296	4|164|6|3527	PF00120;PF00201;PF00504;PF03951
Group	GO:0009825	multidimensional cell growth	4	7.85	9.88e-05	0.000415	3|164|3|3527	PF00560;PF08263;PF13855
Group	GO:0048767	root hair elongation	4	7.85	9.88e-05	0.000415	3|164|3|3527	PF00560;PF03552;PF08263
Group	GO:0015706	nitrate transport	4	7.85	9.88e-05	0.000415	3|164|3|3527	PF00067;PF00141;PF00854
Group	GO:0071243	cellular response to arsenic-containing substance	4	7.85	9.88e-05	0.000415	3|164|3|3527	PF00043;PF00069;PF13417
Group	GO:0009926	auxin polar transport	4	7.85	9.88e-05	0.000415	3|164|3|3527	PF00069;PF00560;PF08263
Group	GO:0042554	superoxide anion generation	4	7.85	9.88e-05	0.000415	3|164|3|3527	PF01794;PF08022;PF08030
Group	GO:0015822	ornithine transport	4	7.85	9.88e-05	0.000415	3|164|3|3527	PF00153;PF13520;PF13906
Group	GO:0019532	oxalate transport	4	7.85	9.88e-05	0.000415	3|164|3|3527	PF00916;PF01740;PF13792
Group	GO:0034755	iron ion transmembrane transport	4	7.85	9.88e-05	0.000415	3|164|3|3527	PF00005;PF00153;PF01566
Group	GO:0072375	medium-term memory	4	7.85	9.88e-05	0.000415	3|164|3|3527	PF00060;PF00497;PF01094
