# Supplementary material for: Root morphogenic pathways in Eucalyptus grandis are modified by the activity of protein arginine methyltransferases
Source: BMC Plant Biol. 2017 Mar 9;17:62. doi: 10.1186/s12870-017-1010-x (PMC5345158; doi:10.1186/s12870-017-1010-x)
Supplement: Additional file 4: Table S4. — Quantitative PCR and gene cloning primers used in this study. (XLSX 10 kb) [file 12870_2017_1010_MOESM4_ESM.xlsx]

## Sheet: Sheet1
Primer Name	Sequence
Eg.G03214.OE.fw	GGACAAGTTTGTACAAAAAAGCAGGCTCGATGTTAGTCGACAAAGAGGAAATTGTG
Eg.G03214.Ri.fw	GGACAAGTTTGTACAAAAAAGCAGGCTCGGGGCTTACAGTTCATATGGCA
Eg.G03214.Q.fw	GCCTGATGAAGTGGATTTTACG
Eg.G03214.Q.rv	ACATAGATTGAATATTTGCACTGGC
Eg.G03214.OE.rv	GGACCACTTTGTACAAGAAAGCTGGGTCCTAACATAGATTGAATATTTGCACTGGC
Eg.G03214.Ri.rv	GGACCACTTTGTACAAGAAAGCTGGGTCGAGGGCTTAGAATACCAGTTCCACATCCT
Eg.C01117.OE.fw	GGACAAGTTTGTACAAAAAAGCAGGCTCGATGGGCAGCTTCGGGAATGGC
Eg.C01117.Ri.fw	GGACAAGTTTGTACAAAAAAGCAGGCTCGCTCAAGCTGGTGCGAGGAAGG
Eg.C01117.Q.fw	ATGGGCAGCTTCGGGAATGGC
Eg.C01117.Q.rv	ATGGCGTTGTAGTAAGCGTCCATGCG
Eg.C01117.OE.rv	GGACCACTTTGTACAAGAAAGCTGGGTCTCATTCAACATAAAACAATTTTCTG
Eg.C01117.Ri.rv	GGACCACTTTGTACAAGAAAGCTGGGTCGAACCCTCAATCACTTCAATAACG
Eg.C03665.OE.fw	GGACAAGTTTGTACAAAAAAGCAGGCTCGATGGGCCGTCGCAAGAACCAGAGC
Eg.C03665.Ri.fw	GGACAAGTTTGTACAAAAAAGCAGGCTCGCGAGGCCAACGACTCGTTCC
Eg.C03665.Q.fw	ATGGGCCGTCGCAAGAACCAGAGC
Eg.C03665.Q.rv	GGTCGCACATGACCTCGTCGAGGTTGG
Eg.C03665.OE.rv	GGACCACTTTGTACAAGAAAGCTGGGTCGGTAAATGACATTTTGATATGTCTTCG
Eg.C03665.Ri.rv	GGACCACTTTGTACAAGAAAGCTGGGTCTCATCGCATCTTGTAGAATTGGGTTCTG
Eg.B01318.OE.fw	GGACAAGTTTGTACAAAAAAGCAGGCTCGATGGAGGCTCCGTCGGGTCAG
Eg.B01318.Ri.fw	GGACAAGTTTGTACAAAAAAGCAGGCTCGGAGCAATTGAAGAAGGAAGGCAG
Eg.B01318.Q.fw	ATGGAGGCTCCGTCGGGTCAG
Eg.B01318.Q.rv	CATTCTCCCGGTAAAACCGGAGCTC
Eg.B01318.OE.rv	GGACCACTTTGTACAAGAAAGCTGGGTCTTAACCGAAATGAGCACC
Eg.B01318.Ri.rv	GGACCACTTTGTACAAGAAAGCTGGGTCCAATGACAGCAGCATAATAGGTTCC
Eg.J00342.Q.fw	GCTACAGTAACGGCTACTGC
Eg.J00342.Q.rv	CTGCTCGGAATCGGCAACCCTAGG
Eg.D02075.Q.fw	CTGCAGAGAAGAGCTCCTTCTGTATGTG
Eg.D02075.Q.rv	TGAGTATCGTCCCCAGTCCAGTTTGC
Eg.D02618.Q.fw	CGACTTTGTCGTCTCTCCTCTG
Eg.D02618.Q.rv	CAGAATCCAGGTCAATCCACGAGC
