# Supplementary material for: Root morphogenic pathways in Eucalyptus grandis are modified by the activity of protein arginine methyltransferases
Source: BMC Plant Biol. 2017 Mar 9;17:62. doi: 10.1186/s12870-017-1010-x (PMC5345158; doi:10.1186/s12870-017-1010-x)
Supplement: Additional file 6: Table S3. — Significantly enriched PFAM classifications in genes with reduced expression levels in roots treated with DMNS as opposed to control treated roots. (XLSX 48 kb) [file 12870_2017_1010_MOESM6_ESM.xlsx]

## Sheet: Sheet1
GroupID	GO ID	GO term	PFAM slim (four levels)	Z-score	P-value	FDR	#Domains (Overlaps|Group|Term|Background)	Annotated domains
Group	GO:0042221	response to chemical stimulus	1	12.88	3.88e-29	2.72e-26	98|188|615|3527	PF00004;PF00005;PF00010;PF00011;PF00023;PF00043;PF00046;PF00067;PF00069;PF00070;PF00071;PF00072;PF00083;PF00085;PF00098;PF00107;PF00112;PF00139;PF00153;PF00168;PF00182;PF00201;PF00226;PF00234;PF00240;PF00248;PF00249;PF00313;PF00319;PF00349;PF00394;PF00400;PF00403;PF00412;PF00447;PF00448;PF00454;PF00481;PF00498;PF00501;PF00505;PF00515;PF00560;PF00582;PF00664;PF00704;PF00724;PF00847;PF00854;PF00917…
Group	GO:0006950	response to stress	1	9.2	6.71e-17	1.18e-14	87|188|709|3527	PF00004;PF00005;PF00010;PF00011;PF00023;PF00043;PF00067;PF00069;PF00070;PF00071;PF00072;PF00083;PF00085;PF00098;PF00125;PF00139;PF00168;PF00182;PF00226;PF00234;PF00240;PF00248;PF00249;PF00305;PF00313;PF00314;PF00319;PF00350;PF00400;PF00403;PF00447;PF00448;PF00454;PF00481;PF00498;PF00501;PF00505;PF00515;PF00560;PF00582;PF00664;PF00704;PF00847;PF00917;PF00931;PF01031;PF01061;PF01397;PF01476;PF01477…
Group	GO:0009056	catabolic process	1	8.53	3.43e-14	2.68e-12	70|188|543|3527	PF00004;PF00005;PF00010;PF00043;PF00067;PF00069;PF00070;PF00071;PF00085;PF00098;PF00107;PF00112;PF00150;PF00153;PF00168;PF00201;PF00226;PF00240;PF00248;PF00295;PF00300;PF00313;PF00349;PF00350;PF00400;PF00447;PF00448;PF00454;PF00467;PF00498;PF00501;PF00515;PF00646;PF00664;PF00704;PF00890;PF00903;PF01031;PF01138;PF01266;PF01344;PF01477;PF01494;PF01565;PF01590;PF02148;PF02212;PF02338;PF02518;PF02798…
Group	GO:0002376	immune system process	1	8.24	2.03e-12	1.1e-10	50|188|334|3527	PF00004;PF00005;PF00010;PF00023;PF00046;PF00069;PF00071;PF00085;PF00112;PF00153;PF00168;PF00240;PF00249;PF00319;PF00337;PF00350;PF00412;PF00448;PF00454;PF00498;PF00505;PF00560;PF00664;PF00847;PF00917;PF00931;PF01031;PF01476;PF01582;PF01657;PF02212;PF02365;PF02881;PF03106;PF03171;PF07645;PF07714;PF08246;PF08263;PF12697;PF12796;PF12799;PF13499;PF13504;PF13516;PF13639;PF13855;PF13857;PF13912;PF13962
Group	GO:0051234	establishment of localization	1	7.42	5.11e-12	2.24e-10	83|188|785|3527	PF00004;PF00005;PF00010;PF00023;PF00043;PF00046;PF00067;PF00069;PF00070;PF00071;PF00083;PF00085;PF00106;PF00112;PF00153;PF00168;PF00182;PF00226;PF00234;PF00248;PF00249;PF00349;PF00350;PF00394;PF00400;PF00403;PF00448;PF00454;PF00467;PF00498;PF00501;PF00505;PF00515;PF00560;PF00646;PF00664;PF00704;PF00717;PF00847;PF00854;PF00892;PF00931;PF00955;PF01031;PF01061;PF01138;PF01344;PF01428;PF01477;PF01490…
Group	GO:0033036	macromolecule localization	1	7.52	7.17e-11	2.1e-09	49|188|354|3527	PF00004;PF00005;PF00023;PF00069;PF00071;PF00168;PF00226;PF00234;PF00240;PF00319;PF00350;PF00400;PF00412;PF00448;PF00467;PF00501;PF00505;PF00515;PF00560;PF00646;PF00664;PF00704;PF00717;PF00847;PF00931;PF01061;PF01344;PF01428;PF01477;PF01486;PF01590;PF01852;PF02881;PF02978;PF03106;PF04511;PF05193;PF07645;PF07714;PF08263;PF08718;PF12796;PF12799;PF13405;PF13410;PF13414;PF13499;PF13516;PF13855
Group	GO:0044281	small molecule metabolic process	1	6.27	6.02e-09	1.11e-07	67|188|649|3527	PF00004;PF00005;PF00010;PF00043;PF00067;PF00069;PF00070;PF00071;PF00106;PF00107;PF00153;PF00168;PF00201;PF00234;PF00248;PF00305;PF00350;PF00394;PF00400;PF00448;PF00501;PF00550;PF00587;PF00664;PF00724;PF00890;PF00903;PF00931;PF01031;PF01266;PF01397;PF01477;PF01494;PF01565;PF01590;PF01842;PF02153;PF02212;PF02338;PF02518;PF02798;PF02881;PF02910;PF02978;PF03006;PF03106;PF03129;PF03171;PF03936;PF04116…
Group	GO:0051716	cellular response to stimulus	1	6.04	9.14e-09	1.53e-07	80|188|853|3527	PF00004;PF00005;PF00010;PF00011;PF00023;PF00043;PF00046;PF00067;PF00069;PF00070;PF00071;PF00072;PF00083;PF00085;PF00098;PF00106;PF00107;PF00112;PF00125;PF00168;PF00201;PF00226;PF00240;PF00248;PF00249;PF00313;PF00319;PF00400;PF00412;PF00447;PF00448;PF00454;PF00481;PF00498;PF00501;PF00505;PF00560;PF00582;PF00704;PF00724;PF00847;PF00917;PF00931;PF01344;PF01582;PF01590;PF01657;PF02309;PF02338;PF02365…
Group	GO:0051641	cellular localization	1	5.98	4.86e-08	7.05e-07	54|188|494|3527	PF00004;PF00010;PF00023;PF00046;PF00069;PF00071;PF00085;PF00153;PF00168;PF00226;PF00240;PF00319;PF00350;PF00400;PF00403;PF00412;PF00448;PF00467;PF00498;PF00505;PF00515;PF00560;PF00664;PF00704;PF00717;PF00847;PF00931;PF01031;PF01138;PF01344;PF01428;PF01486;PF01490;PF01590;PF01852;PF02212;PF02881;PF02893;PF02978;PF03106;PF04511;PF05193;PF07645;PF07714;PF08263;PF08718;PF12796;PF12799;PF13405;PF13410…
Group	GO:0065008	regulation of biological quality	1	5.78	6.96e-08	9.4e-07	63|188|628|3527	PF00005;PF00010;PF00023;PF00046;PF00067;PF00069;PF00070;PF00071;PF00085;PF00106;PF00107;PF00112;PF00153;PF00168;PF00201;PF00240;PF00248;PF00249;PF00313;PF00319;PF00349;PF00394;PF00400;PF00403;PF00412;PF00454;PF00498;PF00505;PF00560;PF00664;PF00955;PF01061;PF01344;PF01477;PF01565;PF01582;PF01590;PF01715;PF01852;PF02148;PF02893;PF03006;PF03727;PF07645;PF07690;PF07714;PF07731;PF07732;PF07992;PF08240…
Group	GO:0048583	regulation of response to stimulus	1	5.18	1.51e-06	1.34e-05	51|188|503|3527	PF00010;PF00023;PF00043;PF00046;PF00067;PF00069;PF00071;PF00072;PF00112;PF00139;PF00168;PF00240;PF00249;PF00319;PF00400;PF00412;PF00481;PF00498;PF00505;PF00515;PF00560;PF00646;PF00704;PF00847;PF00917;PF00931;PF01476;PF01582;PF01590;PF01852;PF02148;PF02338;PF03106;PF06200;PF07645;PF07714;PF08246;PF08263;PF09425;PF12796;PF12799;PF13405;PF13414;PF13499;PF13504;PF13516;PF13639;PF13855;PF13857;PF13905…
Group	GO:0000003	reproduction	1	5.14	2.45e-06	2.09e-05	44|188|412|3527	PF00004;PF00005;PF00010;PF00046;PF00069;PF00071;PF00072;PF00098;PF00106;PF00125;PF00168;PF00188;PF00226;PF00240;PF00249;PF00313;PF00319;PF00350;PF00400;PF00412;PF00447;PF00454;PF00467;PF00498;PF00505;PF00560;PF00646;PF00664;PF00847;PF01131;PF01486;PF01715;PF01751;PF01852;PF02309;PF02518;PF04043;PF07714;PF08263;PF12796;PF12799;PF13516;PF13855;PF13857
Group	GO:0023052	signaling	1	4.93	2.99e-06	2.5e-05	60|188|648|3527	PF00004;PF00010;PF00023;PF00046;PF00069;PF00071;PF00072;PF00085;PF00098;PF00106;PF00112;PF00168;PF00226;PF00240;PF00249;PF00319;PF00349;PF00400;PF00412;PF00454;PF00481;PF00498;PF00505;PF00560;PF00704;PF00847;PF00917;PF00931;PF01031;PF01344;PF01582;PF01590;PF02212;PF02309;PF02338;PF02365;PF02518;PF03006;PF03106;PF03171;PF03727;PF04511;PF06200;PF07645;PF07690;PF07714;PF07897;PF08246;PF08263;PF09425…
Group	GO:0007154	cell communication	1	4.75	5.65e-06	4.5e-05	62|188|691|3527	PF00004;PF00010;PF00023;PF00046;PF00067;PF00069;PF00071;PF00072;PF00083;PF00085;PF00098;PF00106;PF00112;PF00168;PF00226;PF00240;PF00249;PF00319;PF00349;PF00400;PF00412;PF00454;PF00481;PF00498;PF00505;PF00560;PF00704;PF00847;PF00917;PF00931;PF01031;PF01344;PF01582;PF01590;PF02212;PF02309;PF02338;PF02365;PF02518;PF03006;PF03106;PF03171;PF03727;PF04511;PF06200;PF07645;PF07690;PF07714;PF07897;PF08246…
Group	GO:0048519	negative regulation of biological process	1	4.69	7.42e-06	5.61e-05	61|188|681|3527	PF00004;PF00005;PF00010;PF00011;PF00023;PF00046;PF00067;PF00069;PF00071;PF00072;PF00098;PF00106;PF00125;PF00168;PF00226;PF00240;PF00249;PF00305;PF00313;PF00319;PF00349;PF00350;PF00400;PF00412;PF00448;PF00454;PF00481;PF00498;PF00505;PF00515;PF00560;PF00646;PF00808;PF00847;PF00903;PF01477;PF01486;PF01582;PF01590;PF02148;PF02179;PF02881;PF03106;PF03167;PF03727;PF07645;PF07714;PF08246;PF08263;PF12697…
Group	GO:0009605	response to external stimulus	1	4.74	1.55e-05	9.97e-05	36|188|330|3527	PF00005;PF00010;PF00023;PF00046;PF00067;PF00069;PF00071;PF00072;PF00083;PF00098;PF00112;PF00319;PF00400;PF00412;PF00454;PF00501;PF00505;PF00560;PF00664;PF00704;PF01486;PF01582;PF01590;PF02148;PF02309;PF02518;PF03106;PF07645;PF07714;PF08246;PF08263;PF12796;PF13499;PF13516;PF13855;PF13857
Group	GO:0048518	positive regulation of biological process	1	4.3	3.55e-05	0.000208	58|188|667|3527	PF00004;PF00005;PF00010;PF00023;PF00046;PF00067;PF00069;PF00070;PF00071;PF00072;PF00098;PF00112;PF00125;PF00168;PF00240;PF00249;PF00305;PF00319;PF00337;PF00349;PF00400;PF00412;PF00454;PF00467;PF00481;PF00498;PF00505;PF00515;PF00560;PF00646;PF00704;PF00917;PF00931;PF01476;PF01486;PF01582;PF01590;PF01852;PF02338;PF02518;PF03727;PF04511;PF07645;PF07714;PF07992;PF08246;PF08523;PF12697;PF12796;PF12799…
Group	GO:0010646	regulation of cell communication	1	4.36	5.66e-05	0.000306	35|188|336|3527	PF00010;PF00046;PF00067;PF00069;PF00071;PF00072;PF00168;PF00240;PF00249;PF00319;PF00349;PF00400;PF00412;PF00481;PF00505;PF00560;PF00646;PF00704;PF00917;PF01582;PF01590;PF02338;PF03727;PF07645;PF07714;PF12796;PF12799;PF13405;PF13499;PF13516;PF13639;PF13855;PF13857;PF13905;PF13912
Group	GO:0009058	biosynthetic process	1	4.01	6.84e-05	0.000361	79|188|1026|3527	PF00004;PF00010;PF00023;PF00043;PF00046;PF00067;PF00069;PF00070;PF00071;PF00085;PF00098;PF00106;PF00107;PF00153;PF00168;PF00201;PF00226;PF00240;PF00248;PF00249;PF00300;PF00305;PF00319;PF00394;PF00400;PF00403;PF00412;PF00454;PF00467;PF00501;PF00505;PF00515;PF00550;PF00560;PF00587;PF00724;PF00808;PF00891;PF00931;PF01294;PF01344;PF01397;PF01477;PF01479;PF01494;PF01565;PF01715;PF01751;PF01762;PF01777…
Group	GO:0031323	regulation of cellular metabolic process	1	3.97	9.45e-05	0.000451	69|188|867|3527	PF00004;PF00005;PF00010;PF00011;PF00023;PF00046;PF00067;PF00069;PF00071;PF00072;PF00098;PF00125;PF00168;PF00226;PF00240;PF00249;PF00300;PF00313;PF00319;PF00349;PF00400;PF00412;PF00447;PF00454;PF00467;PF00481;PF00498;PF00501;PF00505;PF00515;PF00560;PF00646;PF00704;PF00808;PF00847;PF00917;PF00956;PF01381;PF01477;PF01486;PF01582;PF01590;PF01751;PF01852;PF02148;PF02183;PF02309;PF02365;PF02518;PF03106…
Group	GO:0060255	regulation of macromolecule metabolic process	1	3.78	0.000184	0.000769	68|188|868|3527	PF00004;PF00005;PF00010;PF00011;PF00023;PF00046;PF00067;PF00069;PF00071;PF00072;PF00098;PF00112;PF00125;PF00168;PF00226;PF00240;PF00249;PF00313;PF00319;PF00349;PF00400;PF00412;PF00447;PF00448;PF00454;PF00467;PF00481;PF00498;PF00505;PF00515;PF00560;PF00646;PF00704;PF00808;PF00847;PF00917;PF00956;PF01381;PF01477;PF01486;PF01582;PF01590;PF01751;PF01852;PF02148;PF02183;PF02309;PF02365;PF02881;PF03106…
Group	GO:0051128	regulation of cellular component organization	1	3.91	0.000254	0.000982	33|188|333|3527	PF00004;PF00010;PF00046;PF00069;PF00071;PF00072;PF00168;PF00226;PF00249;PF00400;PF00412;PF00454;PF00481;PF00498;PF00505;PF00515;PF00560;PF00646;PF01344;PF01582;PF01852;PF02148;PF02338;PF02518;PF02893;PF04511;PF07645;PF07714;PF12796;PF13414;PF13499;PF13516;PF13855
Group	GO:0050793	regulation of developmental process	1	3.86	0.000255	0.000982	38|188|405|3527	PF00005;PF00010;PF00046;PF00067;PF00069;PF00071;PF00072;PF00098;PF00112;PF00125;PF00168;PF00249;PF00313;PF00319;PF00400;PF00412;PF00498;PF00505;PF00515;PF00560;PF00704;PF00847;PF01486;PF01582;PF01852;PF02338;PF02518;PF07645;PF07714;PF08246;PF08263;PF12796;PF12799;PF13405;PF13414;PF13516;PF13855;PF13912
Group	GO:0071310	cellular response to organic substance	2	11.19	7.94e-19	2.79e-16	50|188|237|3527	PF00005;PF00011;PF00046;PF00067;PF00069;PF00071;PF00072;PF00098;PF00112;PF00168;PF00201;PF00226;PF00240;PF00248;PF00249;PF00313;PF00319;PF00400;PF00448;PF00454;PF00481;PF00498;PF00505;PF00560;PF00704;PF00847;PF00917;PF00931;PF01582;PF01590;PF02309;PF02338;PF02365;PF02518;PF02881;PF03006;PF03106;PF03171;PF04511;PF06200;PF07714;PF07897;PF08263;PF09425;PF12799;PF13499;PF13516;PF13639;PF13855;PF14226
Group	GO:0032787	monocarboxylic acid metabolic process	2	10.57	1.3e-15	1.82e-13	35|188|140|3527	PF00004;PF00005;PF00010;PF00043;PF00067;PF00069;PF00070;PF00106;PF00107;PF00153;PF00168;PF00201;PF00248;PF00305;PF00501;PF00550;PF00724;PF00903;PF00931;PF01397;PF01477;PF02518;PF02798;PF03006;PF03106;PF03171;PF03936;PF06200;PF07714;PF07992;PF09425;PF12697;PF13193;PF13417;PF14226
Group	GO:0071554	cell wall organization or biogenesis	2	11.07	3.63e-15	4.24e-13	27|188|84|3527	PF00069;PF00106;PF00107;PF00150;PF00182;PF00249;PF00295;PF00319;PF00394;PF00501;PF00550;PF00560;PF01095;PF01476;PF01486;PF01565;PF01852;PF02298;PF02365;PF03552;PF04043;PF07714;PF07731;PF07732;PF08240;PF08263;PF13855
Group	GO:0009725	response to hormone stimulus	2	10.02	1.8e-14	1.8e-12	34|188|143|3527	PF00005;PF00046;PF00069;PF00072;PF00112;PF00201;PF00248;PF00249;PF00319;PF00454;PF00481;PF00515;PF00560;PF00847;PF01397;PF02183;PF02309;PF02365;PF02518;PF03006;PF03106;PF03134;PF03171;PF03936;PF06200;PF07714;PF07897;PF08263;PF09425;PF12799;PF13516;PF13639;PF13855;PF14226
Group	GO:0071495	cellular response to endogenous stimulus	2	10.09	2.54e-14	2.23e-12	32|188|128|3527	PF00005;PF00046;PF00069;PF00071;PF00072;PF00112;PF00168;PF00201;PF00248;PF00249;PF00319;PF00454;PF00481;PF00505;PF00560;PF00847;PF02309;PF02365;PF02518;PF03006;PF03106;PF03171;PF06200;PF07714;PF07897;PF08263;PF09425;PF12799;PF13516;PF13639;PF13855;PF14226
Group	GO:0006955	immune response	2	9.8	6.05e-14	4.24e-12	33|188|140|3527	PF00023;PF00069;PF00071;PF00085;PF00112;PF00240;PF00319;PF00337;PF00350;PF00498;PF00560;PF00917;PF00931;PF01031;PF01582;PF01657;PF02212;PF02365;PF03106;PF03171;PF07645;PF07714;PF08246;PF08263;PF12697;PF12796;PF12799;PF13499;PF13504;PF13516;PF13639;PF13855;PF13962
Group	GO:0006605	protein targeting	2	9.34	1.23e-12	7.21e-11	29|188|120|3527	PF00004;PF00069;PF00071;PF00168;PF00226;PF00448;PF00467;PF00505;PF00515;PF00560;PF00717;PF00847;PF00931;PF01428;PF01590;PF02881;PF02978;PF03106;PF05193;PF07645;PF08263;PF12796;PF12799;PF13405;PF13410;PF13414;PF13499;PF13516;PF13855
Group	GO:0006952	defense response	2	8.61	5.12e-12	2.24e-10	35|188|181|3527	PF00069;PF00071;PF00085;PF00139;PF00182;PF00240;PF00314;PF00350;PF00448;PF00501;PF00560;PF00704;PF00847;PF00917;PF00931;PF01031;PF01476;PF01582;PF01657;PF02212;PF02365;PF02881;PF03106;PF03168;PF03171;PF07714;PF08263;PF12697;PF12799;PF13499;PF13504;PF13516;PF13639;PF13855;PF13962
Group	GO:0009416	response to light stimulus	2	8.82	1.22e-11	4.78e-10	28|188|122|3527	PF00004;PF00005;PF00010;PF00011;PF00023;PF00069;PF00072;PF00098;PF00201;PF00226;PF00249;PF00319;PF00400;PF00412;PF00560;PF00664;PF00847;PF01486;PF01590;PF02183;PF02309;PF02518;PF03171;PF08263;PF13499;PF13855;PF13857;PF14226
Group	GO:0031347	regulation of defense response	2	8.82	2.92e-11	1.03e-09	25|188|101|3527	PF00023;PF00067;PF00069;PF00139;PF00168;PF00240;PF00319;PF00481;PF00560;PF00847;PF00917;PF00931;PF01476;PF01582;PF01590;PF03106;PF06200;PF07714;PF08263;PF09425;PF12799;PF13504;PF13516;PF13639;PF13855
Group	GO:0006725	cellular aromatic compound metabolic process	2	8.13	1.04e-10	2.92e-09	30|188|151|3527	PF00010;PF00043;PF00067;PF00069;PF00071;PF00106;PF00107;PF00201;PF00249;PF00394;PF00501;PF00550;PF00891;PF00903;PF00931;PF01494;PF01565;PF01715;PF01842;PF03106;PF03171;PF07714;PF07731;PF08100;PF08240;PF09265;PF12697;PF13193;PF13417;PF14226
Group	GO:0048569	post-embryonic organ development	2	8.11	8.15e-10	1.85e-08	22|188|91|3527	PF00005;PF00010;PF00023;PF00046;PF00069;PF00249;PF00319;PF00412;PF00560;PF00664;PF01476;PF01486;PF01852;PF02309;PF03195;PF07645;PF07714;PF08263;PF12796;PF12799;PF13516;PF13855
Group	GO:0044255	cellular lipid metabolic process	2	7.29	8.48e-10	1.86e-08	37|188|237|3527	PF00004;PF00005;PF00010;PF00043;PF00046;PF00067;PF00106;PF00107;PF00153;PF00168;PF00201;PF00248;PF00305;PF00454;PF00501;PF00550;PF00724;PF01397;PF01477;PF01852;PF02798;PF02893;PF03006;PF03009;PF03171;PF03492;PF03936;PF04116;PF06200;PF07859;PF08240;PF08491;PF09425;PF12697;PF13193;PF13417;PF14226
Group	GO:0035556	intracellular signal transduction	2	7.14	3.73e-09	7.7e-08	31|188|184|3527	PF00004;PF00010;PF00046;PF00069;PF00071;PF00072;PF00098;PF00112;PF00168;PF00240;PF00319;PF00400;PF00412;PF00454;PF00481;PF00498;PF00505;PF00560;PF00704;PF00917;PF01582;PF01590;PF03106;PF07645;PF07714;PF08246;PF08263;PF12799;PF13499;PF13516;PF13855
Group	GO:0016049	cell growth	2	8.01	7.97e-09	1.43e-07	16|188|54|3527	PF00069;PF00071;PF00319;PF00498;PF00505;PF00560;PF01344;PF01486;PF03552;PF04043;PF07714;PF08263;PF12796;PF12799;PF13855;PF13857
Group	GO:0010035	response to inorganic substance	2	7.23	1.21e-08	1.97e-07	23|188|113|3527	PF00010;PF00011;PF00043;PF00067;PF00069;PF00070;PF00085;PF00153;PF00182;PF00226;PF00248;PF00249;PF00319;PF00394;PF00403;PF00412;PF00854;PF07731;PF07732;PF07992;PF13405;PF13417;PF13499
Group	GO:0010817	regulation of hormone levels	2	7.54	2.16e-08	3.37e-07	17|188|65|3527	PF00046;PF00067;PF00069;PF00106;PF00107;PF00168;PF00201;PF00248;PF00560;PF01565;PF01715;PF01852;PF07645;PF08240;PF08241;PF08263;PF09265
Group	GO:0048608	reproductive structure development	2	6.81	4.74e-08	7.05e-07	23|188|121|3527	PF00005;PF00010;PF00046;PF00069;PF00071;PF00098;PF00125;PF00249;PF00319;PF00400;PF00412;PF00505;PF00560;PF00664;PF00847;PF01486;PF01852;PF02309;PF07714;PF08263;PF12799;PF13516;PF13855
Group	GO:0033365	protein localization to organelle	2	6.8	6.05e-08	8.33e-07	22|188|113|3527	PF00004;PF00069;PF00071;PF00168;PF00226;PF00240;PF00350;PF00448;PF00467;PF00505;PF00515;PF00717;PF00847;PF01590;PF02881;PF02978;PF05193;PF07645;PF12796;PF13410;PF13414;PF13499
Group	GO:0050776	regulation of immune response	2	6.65	9.94e-08	1.27e-06	22|188|116|3527	PF00023;PF00069;PF00112;PF00168;PF00240;PF00319;PF00560;PF00847;PF00917;PF00931;PF01476;PF01582;PF03106;PF07645;PF07714;PF08246;PF08263;PF12799;PF13504;PF13516;PF13639;PF13855
Group	GO:0008610	lipid biosynthetic process	2	6.45	9.95e-08	1.27e-06	26|188|156|3527	PF00046;PF00067;PF00106;PF00168;PF00305;PF00394;PF00454;PF00501;PF00550;PF00724;PF01397;PF01477;PF01565;PF01852;PF03171;PF03492;PF03936;PF04116;PF06200;PF07731;PF07732;PF08241;PF08491;PF09425;PF12697;PF14226
Group	GO:0008544	epidermis development	2	6.83	1.73e-07	2.1e-06	17|188|74|3527	PF00010;PF00023;PF00069;PF00249;PF00400;PF00498;PF00505;PF00560;PF01565;PF01852;PF03171;PF03552;PF07714;PF08263;PF12796;PF12799;PF13855
Group	GO:0009266	response to temperature stimulus	2	6.93	2.3e-07	2.73e-06	15|188|59|3527	PF00004;PF00005;PF00011;PF00098;PF00226;PF00234;PF00313;PF00319;PF00400;PF00447;PF00481;PF00664;PF00847;PF01486;PF02365
Group	GO:0060560	developmental growth involved in morphogenesis	2	6.84	2.92e-07	3.31e-06	15|188|60|3527	PF00069;PF00071;PF00319;PF00498;PF00505;PF00560;PF01486;PF03552;PF04043;PF07714;PF08263;PF12796;PF12799;PF13855;PF13857
Group	GO:0051606	detection of stimulus	2	6.84	2.92e-07	3.31e-06	15|188|60|3527	PF00023;PF00349;PF01477;PF01582;PF01590;PF02518;PF03106;PF03727;PF07714;PF12796;PF12799;PF13499;PF13516;PF13855;PF13857
Group	GO:0008202	steroid metabolic process	2	6.84	2.92e-07	3.31e-06	15|188|60|3527	PF00005;PF00067;PF00106;PF00201;PF00248;PF00394;PF00890;PF01565;PF01852;PF04116;PF07645;PF07731;PF07732;PF08241;PF08491
Group	GO:0080135	regulation of cellular response to stress	2	6.52	3.36e-07	3.68e-06	18|188|86|3527	PF00010;PF00023;PF00043;PF00069;PF00071;PF00168;PF00498;PF00560;PF00917;PF00931;PF01582;PF03106;PF07714;PF08263;PF12799;PF13516;PF13639;PF13855
Group	GO:0071702	organic substance transport	2	6.18	5.28e-07	5.54e-06	21|188|117|3527	PF00005;PF00083;PF00153;PF00234;PF00349;PF00501;PF00646;PF00664;PF00892;PF01061;PF01344;PF01477;PF01490;PF01852;PF03083;PF03727;PF07690;PF07714;PF08718;PF13405;PF13499
Group	GO:0006518	peptide metabolic process	2	6.86	7.51e-07	7.53e-06	12|188|41|3527	PF00043;PF00070;PF00112;PF00248;PF00501;PF00550;PF00903;PF02798;PF07992;PF08246;PF13410;PF13417
Group	GO:0014070	response to organic cyclic compound	2	6.74	1e-06	9.91e-06	12|188|42|3527	PF00005;PF00043;PF00067;PF00069;PF00168;PF00201;PF00319;PF00664;PF02309;PF02798;PF13410;PF13417
Group	GO:0007005	mitochondrion organization	2	6.07	1.06e-06	1.03e-05	19|188|102|3527	PF00004;PF00010;PF00070;PF00153;PF00226;PF00319;PF00350;PF00505;PF00587;PF00717;PF01031;PF01138;PF01590;PF02212;PF02893;PF03129;PF05193;PF07992;PF13410
Group	GO:0044265	cellular macromolecule catabolic process	2	5.7	1.13e-06	1.09e-05	27|188|187|3527	PF00004;PF00010;PF00070;PF00085;PF00098;PF00168;PF00226;PF00240;PF00313;PF00400;PF00454;PF00467;PF00498;PF00515;PF00646;PF01138;PF01344;PF02148;PF02338;PF03167;PF04511;PF07992;PF12799;PF13414;PF13417;PF13516;PF13639
Group	GO:0009799	specification of symmetry	2	6.45	1.48e-06	1.33e-05	13|188|51|3527	PF00010;PF00046;PF00069;PF00168;PF00319;PF00400;PF00505;PF00560;PF01852;PF07645;PF08263;PF12796;PF13414
Group	GO:0051090	regulation of sequence-specific DNA binding transcription factor activity	2	5.95	4.19e-06	3.42e-05	14|188|64|3527	PF00010;PF00023;PF00067;PF00069;PF00168;PF00505;PF00917;PF01582;PF07714;PF12796;PF13405;PF13499;PF13516;PF13855
Group	GO:0006766	vitamin metabolic process	2	6.01	6.01e-06	4.69e-05	12|188|49|3527	PF00043;PF00067;PF00106;PF00107;PF00201;PF00248;PF01565;PF07645;PF08240;PF08241;PF12697;PF13417
Group	GO:0032270	positive regulation of cellular protein metabolic process	2	5.2	1.07e-05	7.54e-05	21|188|140|3527	PF00004;PF00005;PF00010;PF00069;PF00071;PF00240;PF00249;PF00400;PF00454;PF00467;PF00515;PF00704;PF00917;PF01582;PF07645;PF07714;PF13405;PF13414;PF13499;PF13516;PF13855
Group	GO:0009886	post-embryonic morphogenesis	2	5.43	1.09e-05	7.59e-05	16|188|88|3527	PF00010;PF00023;PF00046;PF00069;PF00319;PF00412;PF00560;PF01476;PF01486;PF07645;PF07714;PF08263;PF12796;PF12799;PF13516;PF13855
Group	GO:0048863	stem cell differentiation	2	5.84	1.2e-05	8.2e-05	11|188|44|3527	PF00010;PF00046;PF00069;PF00071;PF00098;PF00313;PF00319;PF00505;PF00847;PF01486;PF13912
Group	GO:0030001	metal ion transport	2	5.2	1.2e-05	8.2e-05	20|188|130|3527	PF00005;PF00023;PF00046;PF00067;PF00069;PF00085;PF00153;PF00168;PF00248;PF00394;PF00403;PF00955;PF01344;PF03171;PF07690;PF07731;PF07732;PF12796;PF13499;PF14226
Group	GO:0030097	hemopoiesis	2	5.28	1.23e-05	8.33e-05	18|188|109|3527	PF00010;PF00023;PF00046;PF00069;PF00071;PF00153;PF00249;PF00319;PF00337;PF00412;PF00454;PF00505;PF07645;PF07714;PF12796;PF13855;PF13857;PF13912
Group	GO:0042493	response to drug	2	5.65	1.44e-05	9.53e-05	12|188|53|3527	PF00005;PF00010;PF00067;PF00319;PF00448;PF00481;PF00664;PF01061;PF01590;PF02881;PF02978;PF07690
Group	GO:0006066	alcohol metabolic process	2	5.32	1.47e-05	9.57e-05	16|188|90|3527	PF00005;PF00067;PF00107;PF00394;PF00501;PF00550;PF01397;PF01565;PF03936;PF04116;PF07645;PF07731;PF07732;PF08240;PF08241;PF08491
Group	GO:0055114	oxidation-reduction process	2	4.97	1.47e-05	9.57e-05	25|188|189|3527	PF00004;PF00005;PF00067;PF00069;PF00070;PF00085;PF00106;PF00107;PF00153;PF00248;PF00394;PF00501;PF00724;PF00890;PF01266;PF01494;PF02910;PF03006;PF05193;PF07731;PF07732;PF07992;PF08240;PF13405;PF13417
Group	GO:0012501	programmed cell death	2	5.05	1.68e-05	0.000107	21|188|144|3527	PF00010;PF00011;PF00046;PF00069;PF00070;PF00112;PF00240;PF00349;PF00412;PF00481;PF00505;PF00931;PF01657;PF02179;PF03727;PF07992;PF08246;PF12799;PF13405;PF13516;PF13855
Group	GO:0002252	immune effector process	2	5.22	1.97e-05	0.000124	16|188|92|3527	PF00069;PF00071;PF00112;PF00337;PF00448;PF00498;PF00560;PF00847;PF01582;PF02881;PF03106;PF07645;PF07714;PF08246;PF13639;PF13855
Group	GO:0006790	sulfur compound metabolic process	2	5.06	3.49e-05	0.000206	15|188|86|3527	PF00043;PF00067;PF00070;PF00085;PF00248;PF00903;PF01344;PF01419;PF02798;PF07992;PF08241;PF12697;PF13410;PF13417;PF13855
Group	GO:0061326	renal tubule development	2	5.64	3.63e-05	0.000211	9|188|33|3527	PF00010;PF00046;PF00319;PF00400;PF00505;PF01344;PF07714;PF12796;PF13414
Group	GO:0045596	negative regulation of cell differentiation	2	4.88	3.78e-05	0.000211	18|188|118|3527	PF00005;PF00010;PF00046;PF00069;PF00071;PF00098;PF00249;PF00313;PF00319;PF00412;PF00505;PF00515;PF00847;PF01486;PF07645;PF12796;PF13414;PF13912
Group	GO:0051640	organelle localization	2	4.82	5.75e-05	0.000308	16|188|100|3527	PF00069;PF00071;PF00168;PF00319;PF00350;PF00400;PF00498;PF00505;PF00515;PF01031;PF01344;PF02212;PF02893;PF13405;PF13414;PF13499
Group	GO:0030163	protein catabolic process	2	4.67	7.52e-05	0.000383	17|188|113|3527	PF00004;PF00085;PF00168;PF00226;PF00240;PF00400;PF00498;PF00515;PF00646;PF01344;PF02148;PF02338;PF04511;PF13414;PF13417;PF13516;PF13639
Group	GO:0003002	regionalization	2	4.57	7.98e-05	0.000403	19|188|136|3527	PF00010;PF00046;PF00069;PF00168;PF00249;PF00319;PF00400;PF00412;PF00505;PF00560;PF00646;PF01486;PF01852;PF02309;PF03195;PF07714;PF08263;PF12796;PF13857
Group	GO:0048610	cellular process involved in reproduction	2	4.41	8.73e-05	0.000431	24|188|197|3527	PF00004;PF00010;PF00069;PF00071;PF00098;PF00168;PF00240;PF00319;PF00350;PF00454;PF00467;PF00498;PF00505;PF00560;PF00646;PF01486;PF01715;PF01751;PF02518;PF04043;PF07714;PF08263;PF12796;PF13857
Group	GO:0017038	protein import	2	4.89	8.98e-05	0.000438	12|188|63|3527	PF00004;PF00226;PF00400;PF00505;PF00515;PF00717;PF00847;PF01590;PF05193;PF07645;PF12796;PF13410
Group	GO:0051050	positive regulation of transport	2	4.7	8.98e-05	0.000438	15|188|93|3527	PF00046;PF00069;PF00071;PF00168;PF00349;PF00400;PF00505;PF01582;PF03727;PF07714;PF12796;PF13405;PF13499;PF13516;PF13855
Group	GO:0009615	response to virus	2	5.08	9.07e-05	0.000439	10|188|45|3527	PF00350;PF00448;PF00515;PF00560;PF01031;PF01582;PF02212;PF02881;PF03168;PF13855
Group	GO:0031329	regulation of cellular catabolic process	2	4.59	9.44e-05	0.000451	17|188|115|3527	PF00010;PF00069;PF00071;PF00168;PF00226;PF00240;PF00400;PF00412;PF00454;PF00515;PF00646;PF01852;PF02148;PF07714;PF12697;PF13414;PF13855
Group	GO:0009617	response to bacterium	2	4.6	0.000115	0.000533	15|188|95|3527	PF00069;PF00168;PF00319;PF00560;PF01476;PF01582;PF02338;PF03106;PF08263;PF12796;PF12799;PF13504;PF13516;PF13855;PF13962
Group	GO:0010608	posttranscriptional regulation of gene expression	2	4.46	0.000131	0.00059	17|188|118|3527	PF00005;PF00010;PF00011;PF00069;PF00098;PF00112;PF00240;PF00313;PF00448;PF00467;PF00498;PF00505;PF02148;PF02881;PF08246;PF13405;PF13499
Group	GO:0071845	cellular component disassembly at cellular level	2	4.81	0.000162	0.000692	10|188|48|3527	PF00004;PF00010;PF00069;PF00070;PF00168;PF00400;PF00412;PF00467;PF01494;PF07992
Group	GO:0045597	positive regulation of cell differentiation	2	4.46	0.000166	0.000706	15|188|98|3527	PF00010;PF00046;PF00069;PF00098;PF00168;PF00319;PF00400;PF00412;PF00505;PF07645;PF07714;PF12796;PF13405;PF13855;PF13912
Group	GO:0044283	small molecule biosynthetic process	2	4.19	0.000174	0.000733	23|188|193|3527	PF00067;PF00069;PF00106;PF00107;PF00248;PF00305;PF00550;PF00724;PF00931;PF01477;PF01565;PF01842;PF03106;PF03171;PF04116;PF06200;PF07714;PF07992;PF08240;PF08241;PF09425;PF12697;PF14226
Group	GO:0060341	regulation of cellular localization	2	4.22	0.00021	0.000873	19|188|146|3527	PF00023;PF00046;PF00069;PF00071;PF00085;PF00098;PF00168;PF00349;PF00505;PF00917;PF01582;PF01590;PF03727;PF07714;PF12796;PF13405;PF13499;PF13516;PF13855
Group	GO:0044282	small molecule catabolic process	2	4.45	0.000218	0.0009	13|188|79|3527	PF00004;PF00005;PF00043;PF00067;PF00107;PF00153;PF00501;PF00903;PF01266;PF06094;PF07992;PF08240;PF13417
Group	GO:0048638	regulation of developmental growth	2	4.5	0.000224	0.00091	12|188|69|3527	PF00010;PF00046;PF00069;PF00319;PF00412;PF00560;PF01852;PF07714;PF08263;PF12799;PF13405;PF13855
Group	GO:0048285	organelle fission	2	4.5	0.000224	0.00091	12|188|69|3527	PF00004;PF00069;PF00085;PF00125;PF00350;PF00400;PF00498;PF00515;PF01031;PF01751;PF02148;PF02212
Group	GO:0010564	regulation of cell cycle process	2	4.23	0.000244	0.000956	17|188|124|3527	PF00004;PF00010;PF00069;PF00071;PF00168;PF00240;PF00400;PF00454;PF00498;PF00505;PF00515;PF00646;PF02148;PF07714;PF12796;PF13414;PF13639
Group	GO:0032880	regulation of protein localization	2	4.4	0.000248	0.000969	13|188|80|3527	PF00023;PF00069;PF00071;PF00085;PF00505;PF00917;PF01582;PF01590;PF12796;PF13405;PF13499;PF13516;PF13855
Group	GO:0009755	hormone-mediated signaling pathway	3	13.85	2.93e-18	6.86e-16	22|188|41|3527	PF00069;PF00072;PF00249;PF00481;PF00560;PF00847;PF02309;PF02365;PF02518;PF03006;PF03106;PF03171;PF06200;PF07714;PF07897;PF08263;PF09425;PF12799;PF13516;PF13639;PF13855;PF14226
Group	GO:0009814	defense response, incompatible interaction	3	12.27	3.83e-13	2.44e-11	13|188|19|3527	PF00069;PF00085;PF00560;PF00931;PF01657;PF03106;PF03171;PF08263;PF12697;PF13499;PF13516;PF13639;PF13962
Group	GO:0048364	root development	3	11.57	2.61e-12	1.31e-10	13|188|21|3527	PF00010;PF00069;PF00072;PF00560;PF00847;PF01852;PF02309;PF02365;PF03552;PF07714;PF08263;PF12799;PF13855
Group	GO:0009753	response to jasmonic acid stimulus	3	11.75	8.41e-12	3.47e-10	11|188|15|3527	PF00248;PF00249;PF00560;PF01397;PF03106;PF03936;PF06200;PF08263;PF09425;PF12799;PF13855
Group	GO:0010073	meristem maintenance	3	11.93	2.76e-11	1.02e-09	9|188|10|3527	PF00069;PF00319;PF00560;PF00847;PF01486;PF01852;PF08263;PF12799;PF13855
Group	GO:0071669	plant-type cell wall organization or biogenesis	3	11.51	3.65e-11	1.16e-09	10|188|13|3527	PF00295;PF00560;PF01095;PF01486;PF02365;PF03552;PF04043;PF07714;PF08263;PF13855
Group	GO:0009698	phenylpropanoid metabolic process	3	11.51	3.65e-11	1.16e-09	10|188|13|3527	PF00010;PF00067;PF00107;PF00201;PF00249;PF00891;PF03171;PF08100;PF08240;PF14226
Group	GO:0009751	response to salicylic acid stimulus	3	10.92	6.94e-11	2.1e-09	11|188|17|3527	PF00069;PF00249;PF00560;PF00931;PF01657;PF03106;PF08263;PF12799;PF13499;PF13516;PF13855
Group	GO:0006986	response to unfolded protein	3	10.31	1.51e-10	4.07e-09	12|188|22|3527	PF00011;PF00069;PF00085;PF00226;PF00240;PF00481;PF00560;PF02338;PF04511;PF07714;PF08263;PF13499
Group	GO:0034976	response to endoplasmic reticulum stress	3	9.94	1.94e-10	5.04e-09	13|188|27|3527	PF00011;PF00069;PF00085;PF00226;PF00240;PF00481;PF00560;PF01657;PF02338;PF04511;PF08263;PF12799;PF13639
Group	GO:0035967	cellular response to topologically incorrect protein	3	10.23	3.85e-10	9.66e-09	11|188|19|3527	PF00011;PF00069;PF00226;PF00481;PF00560;PF02338;PF04511;PF07714;PF08263;PF13499;PF13639
Group	GO:0010363	regulation of plant-type hypersensitive response	3	11.17	4.85e-10	1.17e-08	8|188|9|3527	PF00560;PF00931;PF03106;PF08263;PF12799;PF13516;PF13639;PF13855
Group	GO:0010200	response to chitin	3	10.76	5.52e-10	1.29e-08	9|188|12|3527	PF00447;PF00560;PF00847;PF03106;PF08263;PF12799;PF13639;PF13855;PF13912
Group	GO:0002221	pattern recognition receptor signaling pathway	3	9.84	2.06e-09	4.37e-08	10|188|17|3527	PF00023;PF00069;PF00168;PF00240;PF00560;PF01582;PF12799;PF13504;PF13516;PF13855
Group	GO:0009620	response to fungus	3	9.51	4.41e-09	8.85e-08	10|188|18|3527	PF00069;PF00139;PF00182;PF00582;PF00847;PF01657;PF03106;PF06200;PF07714;PF09425
Group	GO:0009404	toxin metabolic process	3	9.84	4.58e-09	8.92e-08	9|188|14|3527	PF00005;PF00043;PF00067;PF00201;PF00447;PF02798;PF13410;PF13417;PF13516
Group	GO:0009409	response to cold	3	9.1	5.71e-09	1.08e-07	11|188|23|3527	PF00005;PF00098;PF00234;PF00313;PF00319;PF00400;PF00481;PF00664;PF00847;PF01486;PF02365
Group	GO:0048443	stamen development	3	10.36	8.39e-09	1.47e-07	7|188|8|3527	PF00069;PF00560;PF07714;PF08263;PF12799;PF13516;PF13855
Group	GO:0006721	terpenoid metabolic process	3	9.2	8.89e-09	1.52e-07	10|188|19|3527	PF00067;PF00106;PF00107;PF00201;PF01397;PF03171;PF03936;PF08240;PF08491;PF14226
Group	GO:0010103	stomatal complex morphogenesis	3	10.33	2.13e-08	3.37e-07	6|188|6|3527	PF00069;PF00560;PF08263;PF12799;PF13516;PF13855
Group	GO:0048229	gametophyte development	3	9.09	2.38e-08	3.63e-07	9|188|16|3527	PF00004;PF00067;PF00249;PF00319;PF00560;PF01486;PF08263;PF12799;PF13516
Group	GO:0071555	cell wall organization	3	7.97	4.92e-08	7.05e-07	12|188|33|3527	PF00069;PF00295;PF00319;PF00394;PF00560;PF01486;PF01852;PF03552;PF07731;PF07732;PF08263;PF13855
Group	GO:0009410	response to xenobiotic stimulus	3	8.4	5.4e-08	7.59e-07	10|188|22|3527	PF00010;PF00043;PF00067;PF00107;PF00201;PF00248;PF00501;PF02798;PF08240;PF13417
Group	GO:0009826	unidimensional cell growth	3	8.17	9.12e-08	1.21e-06	10|188|23|3527	PF00069;PF00071;PF00319;PF00498;PF00560;PF01486;PF04043;PF08263;PF12799;PF13855
Group	GO:0048509	regulation of meristem development	3	9.48	1.42e-07	1.78e-06	6|188|7|3527	PF00069;PF00560;PF01852;PF08263;PF12799;PF13855
Group	GO:0044550	secondary metabolite biosynthetic process	3	8.18	1.67e-07	2.06e-06	9|188|19|3527	PF00010;PF00071;PF00107;PF00201;PF00249;PF00550;PF03171;PF08240;PF14226
Group	GO:0043476	pigment accumulation	3	8.62	3.02e-07	3.36e-06	7|188|11|3527	PF00005;PF00319;PF00560;PF00664;PF01486;PF08263;PF13855
Group	GO:0048532	anatomical structure arrangement	3	7.97	5.01e-07	5.33e-06	8|188|16|3527	PF00046;PF00400;PF00560;PF00847;PF01852;PF02365;PF08263;PF12799
Group	GO:0009737	response to abscisic acid stimulus	3	7.97	5.01e-07	5.33e-06	8|188|16|3527	PF00069;PF00249;PF00481;PF00847;PF02365;PF03134;PF06200;PF13639
Group	GO:0034754	cellular hormone metabolic process	3	7.36	5.57e-07	5.75e-06	10|188|27|3527	PF00067;PF00106;PF00107;PF00201;PF00248;PF01565;PF01715;PF01852;PF08240;PF09265
Group	GO:0043449	cellular alkene metabolic process	3	8.19	6.91e-07	7.03e-06	7|188|12|3527	PF00067;PF00305;PF01477;PF03171;PF07714;PF13639;PF14226
Group	GO:0048580	regulation of post-embryonic development	3	7.24	1.23e-06	1.16e-05	9|188|23|3527	PF00072;PF00125;PF00249;PF00319;PF00400;PF00560;PF00847;PF01486;PF02518
Group	GO:0048316	seed development	3	7.8	1.43e-06	1.3e-05	7|188|13|3527	PF00046;PF00400;PF00560;PF00847;PF01852;PF08263;PF12799
Group	GO:0009414	response to water deprivation	3	7.8	1.43e-06	1.3e-05	7|188|13|3527	PF00083;PF00249;PF00481;PF00847;PF02365;PF06200;PF13639
Group	GO:0048827	phyllome development	3	7.8	1.43e-06	1.3e-05	7|188|13|3527	PF00046;PF00560;PF00847;PF01852;PF02309;PF02365;PF08263
Group	GO:0048440	carpel development	3	8.2	1.56e-06	1.35e-05	6|188|9|3527	PF00005;PF00249;PF00319;PF00664;PF01486;PF01852
Group	GO:0006749	glutathione metabolic process	3	7.41	1.55e-06	1.35e-05	8|188|18|3527	PF00043;PF00070;PF00248;PF00903;PF02798;PF07992;PF13410;PF13417
Group	GO:0006984	ER-nucleus signaling pathway	3	6.85	2.79e-06	2.36e-05	9|188|25|3527	PF00010;PF00069;PF00085;PF00226;PF00400;PF00481;PF02338;PF04511;PF13639
Group	GO:0044351	macropinocytosis	3	6.56	3.37e-06	2.78e-05	10|188|32|3527	PF00005;PF00043;PF00070;PF00071;PF00106;PF00112;PF00153;PF08246;PF13410;PF13417
Group	GO:0051340	regulation of ligase activity	3	7.14	4.89e-06	3.95e-05	7|188|15|3527	PF00004;PF00023;PF00240;PF00248;PF00400;PF00646;PF02148
Group	GO:0051092	positive regulation of NF-kappaB transcription factor activity	3	6.5	5.83e-06	4.6e-05	9|188|27|3527	PF00023;PF00069;PF00168;PF00917;PF01582;PF12796;PF13405;PF13516;PF13855
Group	GO:0002831	regulation of response to biotic stimulus	3	6.7	6.29e-06	4.85e-05	8|188|21|3527	PF00069;PF00072;PF00168;PF00560;PF01582;PF03106;PF12796;PF13855
Group	GO:0009733	response to auxin stimulus	3	7.28	7.83e-06	5.61e-05	6|188|11|3527	PF00005;PF00249;PF00515;PF02309;PF06200;PF13516
Group	GO:1900674	olefin biosynthetic process	3	7.28	7.83e-06	5.61e-05	6|188|11|3527	PF00305;PF01477;PF03171;PF07714;PF13639;PF14226
Group	GO:2000377	regulation of reactive oxygen species metabolic process	3	6.86	8.31e-06	5.89e-05	7|188|16|3527	PF00560;PF03106;PF07714;PF08263;PF12799;PF13516;PF13855
Group	GO:0016126	sterol biosynthetic process	3	6.31	1.38e-05	9.23e-05	8|188|23|3527	PF00067;PF00394;PF01565;PF04116;PF07731;PF07732;PF08241;PF08491
Group	GO:0045229	external encapsulating structure organization	3	6.13	1.98e-05	0.000124	8|188|24|3527	PF00067;PF00069;PF00295;PF00319;PF00560;PF01486;PF08263;PF13855
Group	GO:0007031	peroxisome organization	3	6.35	2.11e-05	0.000131	7|188|18|3527	PF00004;PF00069;PF00350;PF00515;PF01031;PF02212;PF13414
Group	GO:0008063	Toll signaling pathway	3	6.56	2.66e-05	0.000162	6|188|13|3527	PF00023;PF00069;PF00560;PF00917;PF01582;PF13855
Group	GO:0010632	regulation of epithelial cell migration	3	6.56	2.66e-05	0.000162	6|188|13|3527	PF00069;PF00112;PF00168;PF00481;PF00505;PF08246
Group	GO:0009593	detection of chemical stimulus	3	6.13	3.19e-05	0.00019	7|188|19|3527	PF00349;PF01582;PF03727;PF12799;PF13499;PF13516;PF13855
Group	GO:0019439	aromatic compound catabolic process	3	6.13	3.19e-05	0.00019	7|188|19|3527	PF00043;PF00067;PF00501;PF00903;PF01494;PF12697;PF13417
Group	GO:0061136	regulation of proteasomal protein catabolic process	3	6.13	3.19e-05	0.00019	7|188|19|3527	PF00069;PF00240;PF00400;PF00515;PF00646;PF02148;PF13414
Group	GO:0042116	macrophage activation	3	7.44	3.75e-05	0.000211	4|188|5|3527	PF01582;PF12799;PF13516;PF13855
Group	GO:0030447	filamentous growth	3	6.72	4.32e-05	0.000239	5|188|9|3527	PF00069;PF00071;PF00072;PF00447;PF02518
Group	GO:0032088	negative regulation of NF-kappaB transcription factor activity	3	6.26	4.45e-05	0.000244	6|188|14|3527	PF00067;PF00168;PF12796;PF13405;PF13499;PF13516
Group	GO:0033559	unsaturated fatty acid metabolic process	3	5.92	4.69e-05	0.000255	7|188|20|3527	PF00067;PF00106;PF00107;PF00168;PF00305;PF01477;PF02798
Group	GO:0031348	negative regulation of defense response	3	5.73	6.72e-05	0.000357	7|188|21|3527	PF00067;PF00560;PF03106;PF07714;PF08263;PF12799;PF13516
Group	GO:0031663	lipopolysaccharide-mediated signaling pathway	3	5.99	7.08e-05	0.000363	6|188|15|3527	PF00069;PF00168;PF01582;PF12799;PF13516;PF13855
Group	GO:1901264	carbohydrate derivative transport	3	5.99	7.08e-05	0.000363	6|188|15|3527	PF00083;PF00153;PF00892;PF07690;PF08718;PF13499
Group	GO:0042446	hormone biosynthetic process	3	5.99	7.08e-05	0.000363	6|188|15|3527	PF00067;PF00106;PF00560;PF01715;PF01852;PF08263
Group	GO:0006839	mitochondrial transport	3	5.5	6.95e-05	0.000363	8|188|28|3527	PF00153;PF00226;PF00717;PF01138;PF01590;PF05193;PF13405;PF13410
Group	GO:0009595	detection of biotic stimulus	3	6.3	8.26e-05	0.000411	5|188|10|3527	PF01582;PF03106;PF12799;PF13516;PF13855
Group	GO:0071766	Actinobacterium-type cell wall biogenesis	3	6.3	8.26e-05	0.000411	5|188|10|3527	PF00106;PF00107;PF00501;PF00550;PF08240
Group	GO:0006184	GTP catabolic process	3	5.38	0.000129	0.000586	7|188|23|3527	PF00071;PF00350;PF00448;PF01031;PF02212;PF02881;PF02978
Group	GO:0043900	regulation of multi-organism process	3	5.38	0.000129	0.000586	7|188|23|3527	PF00069;PF00168;PF00560;PF01582;PF03106;PF12796;PF13855
Group	GO:0055088	lipid homeostasis	3	5.38	0.000129	0.000586	7|188|23|3527	PF00005;PF00010;PF00067;PF00069;PF00249;PF01061;PF01477
Group	GO:0008299	isoprenoid biosynthetic process	3	5.22	0.000174	0.000733	7|188|24|3527	PF00067;PF00106;PF01397;PF03171;PF03936;PF08491;PF14226
Group	GO:0070585	protein localization to mitochondrion	3	5.3	0.00023	0.00091	6|188|18|3527	PF00226;PF00350;PF00717;PF01590;PF05193;PF13410
Group	GO:0006879	cellular iron ion homeostasis	3	5.3	0.00023	0.00091	6|188|18|3527	PF00005;PF00010;PF00664;PF07690;PF07731;PF07732
Group	GO:0015711	organic anion transport	3	5.3	0.00023	0.00091	6|188|18|3527	PF00083;PF00153;PF00892;PF00955;PF07690;PF13405
Group	GO:0051302	regulation of cell division	3	5.3	0.00023	0.00091	6|188|18|3527	PF00010;PF00069;PF00071;PF00168;PF00400;PF07714
Group	GO:0045766	positive regulation of angiogenesis	3	5.3	0.00023	0.00091	6|188|18|3527	PF00067;PF00071;PF00112;PF00168;PF00704;PF08246
Group	GO:0006614	SRP-dependent cotranslational protein targeting to membrane	3	6.11	0.000241	0.000951	4|188|7|3527	PF00448;PF00467;PF02881;PF02978
Group	GO:0009695	jasmonic acid biosynthetic process	4	8.43	7.83e-06	5.61e-05	4|188|4|3527	PF00724;PF01477;PF06200;PF09425
Group	GO:0048536	spleen development	4	8.43	7.83e-06	5.61e-05	4|188|4|3527	PF00010;PF00023;PF00046;PF12796
Group	GO:0010583	response to cyclopentenone	4	8.43	7.83e-06	5.61e-05	4|188|4|3527	PF00043;PF02309;PF13410;PF13417
Group	GO:0051770	positive regulation of nitric-oxide synthase biosynthetic process	4	8.43	7.83e-06	5.61e-05	4|188|4|3527	PF01582;PF07714;PF13516;PF13855
Group	GO:0048653	anther development	4	7.44	3.75e-05	0.000211	4|188|5|3527	PF00560;PF08263;PF12799;PF13855
Group	GO:0009742	brassinosteroid mediated signaling pathway	4	7.44	3.75e-05	0.000211	4|188|5|3527	PF00069;PF00560;PF07714;PF08263
Group	GO:0009697	salicylic acid biosynthetic process	4	7.44	3.75e-05	0.000211	4|188|5|3527	PF00069;PF00931;PF03106;PF07714
Group	GO:0006116	NADH oxidation	4	6.69	0.000108	0.000501	4|188|6|3527	PF00070;PF00107;PF07992;PF08240
Group	GO:0048481	ovule development	4	6.69	0.000108	0.000501	4|188|6|3527	PF00249;PF00319;PF01486;PF01852
Group	GO:0009723	response to ethylene stimulus	4	6.69	0.000108	0.000501	4|188|6|3527	PF00201;PF00249;PF00847;PF06200
Group	GO:0042538	hyperosmotic salinity response	4	6.69	0.000108	0.000501	4|188|6|3527	PF00481;PF02365;PF03134;PF06200
Group	GO:0006617	SRP-dependent cotranslational protein targeting to membrane, signal sequence recognition	4	7.3	0.000149	0.000642	3|188|3|3527	PF00448;PF02881;PF02978
Group	GO:0009926	auxin polar transport	4	7.3	0.000149	0.000642	3|188|3|3527	PF00069;PF00560;PF08263
Group	GO:0009825	multidimensional cell growth	4	7.3	0.000149	0.000642	3|188|3|3527	PF00560;PF08263;PF13855
Group	GO:0051193	regulation of cofactor metabolic process	4	7.3	0.000149	0.000642	3|188|3|3527	PF00072;PF00249;PF02518
Group	GO:0048767	root hair elongation	4	7.3	0.000149	0.000642	3|188|3|3527	PF00560;PF03552;PF08263
Group	GO:0071243	cellular response to arsenic-containing substance	4	7.3	0.000149	0.000642	3|188|3|3527	PF00043;PF00069;PF13417
Group	GO:0015766	disaccharide transport	4	7.3	0.000149	0.000642	3|188|3|3527	PF00083;PF03083;PF07690
